# Supplementary material for: Transcriptomic profiling of feline teeth highlights the role of matrix metalloproteinase 9 (MMP9) in tooth resorption
Source: Sci Rep. 2020 Nov 3;10:18958. doi: 10.1038/s41598-020-75998-3 (PMC7641192; doi:10.1038/s41598-020-75998-3)
Supplement: Supplementary file 2 — Supplementary Information 2. [file 41598_2020_75998_MOESM2_ESM.xlsx]

## Sheet: Table S1
List of primer sets used for quantitative PCR
Primer sets	Sequence (5’ -3’)	PCR product (bp)	Tm (°C)	NCBI RefSeq Accession
IL6	F; GACTTCCTTCAGTTCAGCCTCAGG	81	64	NM_001009211
	R; AGGAATGCCCGTGAACTACAGC
IL1B	F; TGGCGGAAGGGGAATAGAAG 427 58	427	58	NM_001077414
	R; GCTTGGTATAAAGATGGCACAC
P2X7R	F; TGTGGAGGATGTGTGAGAG 367	367	55	XM_003994650
	R; GGGATAAACAAGAGAAGCGAAG
TNF	F; TCTTCTCCTTCCTCCTCGTCG	185	65	NM_001009835
(TNF-α)	R; GGGGTTTGCTACTACATGGGC
IFNG	F; CAGATGTAGCAGATGGTGGGTC	176	60	NM_001009873
	R; CATGTCTTCCTTGATGGTGTCC
VDR	F; TCTCTGACCCTGGACCTGTC	122	62	XM_019834851
	R; GAAGTGAGGTCTCTGAACCCTG
SPI1	F; GAAACAGGCAGCAAAAAGAAG	125	53.9	XM_019812398
	R; TTGGACGAGAACTGGAAGG
OPG	F; TGTCCAGATGGGTTCTTCTCG	175	57	KX610462
	R; CGCACAGGGTGACATCTATTC
RANKL	F; CTTCCGGGCAGCTGTACAAA	186	60	XM_023251873
	R; AGGCTCACTTTGTGGGAACC
MMP9	F; TGCCACTTCCCTTTCACCTTC	170	58	XM_003983412
	R; TTGCCTTCTCCATTGCCGTC
P2X2R	F; GCTCCTCATCCTGCTCTACTTC	153	56.7	XM_023241231
	R; TTCACGTACTCCTCCACGTC
P2X4R	F; TCACCCCAGAGAAAGTTCC	93	54.5	XM_023241408
	R; CGCCCTACACACAAAACAC
P2X6R	F; ACTTCAGGACAGCCACTCAC	198	56.6	XM_023241697
	R; ACAACAGCAGCAGATCACAG
PLCB4	F; CACTACTTCATCAGTTCTTCCC	144	53.1	XM_023251453
	R; GTCTTCACCTTTTCCATCCC
CA6	F; CTGAAGGCTCTGAAACTGAC	180	54.2	XM_003989566
	R; GCTGATCTCTGAGGACTCAC
CA4	F; CCAGACCCAAGATGAACACC	141	55.2	XM_003996604
	R; CAGTCCAGACAACCTTCTCC
HPRT	F; AACTGGAAAGAATGTCTTGATTGTTG	100	56	EF453697
	R; GACCATCTTTGGATTATACTGCTTGA
GAPDH	F; GCCGTGGAATTTGCCGT	82	59	NM_001009307
	R; GCCATCAATGACCCCTTCAT
RPL17	F; CTCTGGTCATTGAGCACATCC	108	58	NM_001128842
	R; TCAATGTGGCAGGGAGAGC
RPS19	F; TCATGCCCAGCCACTTTAGC	116	59	XM_019819470
	R; GAGGTGTCAGTTTGCGTCCC
