# Supplementary material for: Transcriptomic profiling of feline teeth highlights the role of matrix metalloproteinase 9 (MMP9) in tooth resorption
Source: Sci Rep. 2020 Nov 3;10:18958. doi: 10.1038/s41598-020-75998-3 (PMC7641192; doi:10.1038/s41598-020-75998-3)
Supplement: Supplementary file 3 — Supplementary Information 3. [file 41598_2020_75998_MOESM3_ESM.xlsx]

## Sheet: Table S2 All genes
All expressed genes with fold change in paired comparison
GeneID	Associated Gene Name	logFC	PValue	adj. p-value (FDR 5%)	Description
ENSFCAG00000028555	FABP3	3.31439	3.48898e-42	5.68949e-38	fatty acid binding protein 3, muscle and heart [Source:HGNC Symbol;Acc:HGNC:3557]
ENSFCAG00000008238	CA6	10.4501	3.25037e-35	2.65019e-31	carbonic anhydrase VI [Source:HGNC Symbol;Acc:HGNC:1380]
ENSFCAG00000004234	ST6GALNAC1	2.42413	2.30288e-29	1.25177e-25	ST6 (alpha-N-acetyl-neuraminyl-2,3-beta-galactosyl-1,3)-N-acetylgalactosaminide alpha-2,6-sialyltransferase 1 [Source:HGNC Symbol;Acc:HGNC:23614]
ENSFCAG00000000506	EGF	3.00536	9.88648e-26	4.03047e-22	epidermal growth factor [Source:HGNC Symbol;Acc:HGNC:3229]
ENSFCAG00000010227	ASB2	2.36837	8.53475e-21	2.78352e-17	ankyrin repeat and SOCS box containing 2 [Source:HGNC Symbol;Acc:HGNC:16012]
ENSFCAG00000000692	.	2.50924	2.24233e-20	6.09429e-17	Uncharacterized protein [Source:UniProtKB/TrEMBL;Acc:M3XD53]
ENSFCAG00000029731	TMEM182	1.93255	4.03979e-20	9.41097e-17	transmembrane protein 182 [Source:HGNC Symbol;Acc:HGNC:26391]
ENSFCAG00000029638	CLDN10	2.35006	1.28836e-19	2.62616e-16	claudin 10 [Source:HGNC Symbol;Acc:HGNC:2033]
ENSFCAG00000000220	CHGB	4.14864	1.46804e-19	2.65992e-16	chromogranin B [Source:HGNC Symbol;Acc:HGNC:1930]
ENSFCAG00000001833	ANKRD23	2.34692	9.86665e-19	1.60895e-15	ankyrin repeat domain 23 [Source:HGNC Symbol;Acc:HGNC:24470]
ENSFCAG00000001388	MYLK3	3.408	1.99472e-18	2.95708e-15	myosin light chain kinase 3 [Source:HGNC Symbol;Acc:HGNC:29826]
ENSFCAG00000011886	PDGFRL	1.72562	2.83104e-18	3.84715e-15	platelet-derived growth factor receptor-like [Source:HGNC Symbol;Acc:HGNC:8805]
ENSFCAG00000026641	PPP1R27	3.38148	5.03929e-17	6.3212e-14	protein phosphatase 1 regulatory subunit 27 [Source:HGNC Symbol;Acc:HGNC:16813]
ENSFCAG00000012193	LDHD	1.96725	9.00061e-17	1.04838e-13	lactate dehydrogenase D [Source:HGNC Symbol;Acc:HGNC:19708]
ENSFCAG00000004820	CKMT2	3.49127	3.17672e-16	3.45352e-13	creatine kinase, mitochondrial 2 [Source:HGNC Symbol;Acc:HGNC:1996]
ENSFCAG00000014155	COX7A1	2.11884	9.57487e-16	9.75859e-13	cytochrome c oxidase subunit VIIa polypeptide 1 (muscle) [Source:HGNC Symbol;Acc:HGNC:2287]
ENSFCAG00000022727	.	1.94968	2.27001e-15	2.17747e-12	Uncharacterized protein [Source:UniProtKB/TrEMBL;Acc:M3X5A8]
ENSFCAG00000025247	SFRP4	1.91918	4.40123e-15	3.98727e-12	secreted frizzled-related protein 4 [Source:HGNC Symbol;Acc:HGNC:10778]
ENSFCAG00000002061	C10orf71	2.67142	8.11725e-15	6.71331e-12	chromosome 10 open reading frame 71 [Source:HGNC Symbol;Acc:HGNC:26973]
ENSFCAG00000006386	HSPB6	2.19414	8.23365e-15	6.71331e-12	heat shock protein family B (small) member 6 [Source:HGNC Symbol;Acc:HGNC:26511]
ENSFCAG00000004059	CHCHD10	1.58565	1.0295e-14	7.9943e-12	coiled-coil-helix-coiled-coil-helix domain containing 10 [Source:HGNC Symbol;Acc:HGNC:15559]
ENSFCAG00000015257	KIAA1324	2.00547	1.21114e-14	8.97728e-12	KIAA1324 [Source:HGNC Symbol;Acc:HGNC:29618]
ENSFCAG00000023828	CABS1	8.57957	1.32988e-14	9.42887e-12	calcium-binding protein, spermatid-specific 1 [Source:HGNC Symbol;Acc:HGNC:30710]
ENSFCAG00000011648	TCEA3	1.57226	1.50406e-14	1.02195e-11	transcription elongation factor A (SII), 3 [Source:HGNC Symbol;Acc:HGNC:11615]
ENSFCAG00000011170	MYL2	4.00791	1.68965e-14	1.06982e-11	myosin light chain 2 [Source:HGNC Symbol;Acc:HGNC:7583]
ENSFCAG00000015472	MYL3	3.6659	1.70574e-14	1.06982e-11	myosin light chain 3 [Source:HGNC Symbol;Acc:HGNC:7584]
ENSFCAG00000013533	XIRP1	3.17609	1.84763e-14	1.1159e-11	xin actin binding repeat containing 1 [Source:HGNC Symbol;Acc:HGNC:14301]
ENSFCAG00000031201	AOC1	2.50514	2.01964e-14	1.17622e-11	amine oxidase, copper containing 1 [Source:HGNC Symbol;Acc:HGNC:80]
ENSFCAG00000001999	FBP2	1.84708	2.15435e-14	1.21141e-11	fructose-bisphosphatase 2 [Source:HGNC Symbol;Acc:HGNC:3607]
ENSFCAG00000003007	MYOZ2	3.48157	2.44672e-14	1.3182e-11	myozenin 2 [Source:HGNC Symbol;Acc:HGNC:1330]
ENSFCAG00000028563	SLC26A4	4.4357	2.50592e-14	1.3182e-11	solute carrier family 26 (anion exchanger), member 4 [Source:HGNC Symbol;Acc:HGNC:8818]
ENSFCAG00000026891	S100A1	1.60169	3.41031e-14	1.73787e-11	S100 calcium binding protein A1 [Source:HGNC Symbol;Acc:HGNC:10486]
ENSFCAG00000007334	DMPK	1.77611	3.82075e-14	1.88803e-11	dystrophia myotonica protein kinase [Source:HGNC Symbol;Acc:HGNC:2933]
ENSFCAG00000026415	HSPB7	3.17422	4.39372e-14	2.10731e-11	heat shock protein family B (small) member 7 [Source:HGNC Symbol;Acc:HGNC:5249]
ENSFCAG00000024584	.	2.60659	7.04228e-14	3.2811e-11	Uncharacterized protein [Source:UniProtKB/TrEMBL;Acc:M3WW10]
ENSFCAG00000025259	.	2.59933	8.4448e-14	3.82526e-11	Uncharacterized protein [Source:UniProtKB/TrEMBL;Acc:M3XEX2]
ENSFCAG00000005397	ATP1A2	2.02134	1.01384e-13	4.46829e-11	ATPase, Na+/K+ transporting, alpha 2 polypeptide [Source:HGNC Symbol;Acc:HGNC:800]
ENSFCAG00000014067	ACTC1	1.87932	2.50633e-13	1.07555e-10	actin, alpha, cardiac muscle 1 [Source:HGNC Symbol;Acc:HGNC:143]
ENSFCAG00000014030	JPH1	1.53164	5.0007e-13	2.09093e-10	junctophilin 1 [Source:HGNC Symbol;Acc:HGNC:14201]
ENSFCAG00000026231	SYNM	1.68054	5.40406e-13	2.2031e-10	synemin [Source:HGNC Symbol;Acc:HGNC:24466]
ENSFCAG00000022434	.	8.53434	8.3275e-13	3.31211e-10	Uncharacterized protein [Source:UniProtKB/TrEMBL;Acc:M3XEJ0]
ENSFCAG00000001203	TMOD1	1.72259	8.8451e-13	3.38249e-10	tropomodulin 1 [Source:HGNC Symbol;Acc:HGNC:11871]
ENSFCAG00000015714	TNNC1	3.41144	8.9193e-13	3.38249e-10	troponin C type 1 (slow) [Source:HGNC Symbol;Acc:HGNC:11943]
ENSFCAG00000000859	.	2.97025	1.03272e-12	3.82741e-10	Uncharacterized protein [Source:UniProtKB/TrEMBL;Acc:M3VVJ6]
ENSFCAG00000009472	PRKCQ	2.05935	1.20105e-12	4.35235e-10	protein kinase C, theta [Source:HGNC Symbol;Acc:HGNC:9410]
ENSFCAG00000030324	HRC	2.60857	1.29187e-12	4.57969e-10	histidine rich calcium binding protein [Source:HGNC Symbol;Acc:HGNC:5178]
ENSFCAG00000011659	PYCR1	1.96442	1.4029e-12	4.86747e-10	pyrroline-5-carboxylate reductase 1 [Source:HGNC Symbol;Acc:HGNC:9721]
ENSFCAG00000008147	F5	1.72537	1.59835e-12	5.43005e-10	coagulation factor V (proaccelerin, labile factor) [Source:HGNC Symbol;Acc:HGNC:3542]
ENSFCAG00000005828	.	3.17947	1.9146e-12	6.37171e-10	Uncharacterized protein [Source:UniProtKB/TrEMBL;Acc:M3W4S3]
ENSFCAG00000007932	ATP2A3	2.06825	2.41751e-12	7.88448e-10	ATPase, Ca++ transporting, ubiquitous [Source:HGNC Symbol;Acc:HGNC:813]
ENSFCAG00000009953	CYFIP2	1.46787	3.89848e-12	1.24652e-09	cytoplasmic FMR1 interacting protein 2 [Source:HGNC Symbol;Acc:HGNC:13760]
ENSFCAG00000015334	SLC37A2	1.63119	4.09999e-12	1.28574e-09	solute carrier family 37 (glucose-6-phosphate transporter), member 2 [Source:HGNC Symbol;Acc:HGNC:20644]
ENSFCAG00000028726	EEF1A2	1.91362	4.21782e-12	1.29774e-09	eukaryotic translation elongation factor 1 alpha 2 [Source:HGNC Symbol;Acc:HGNC:3192]
ENSFCAG00000015725	ANKRD1	3.06609	4.56456e-12	1.37841e-09	ankyrin repeat domain 1 (cardiac muscle) [Source:HGNC Symbol;Acc:HGNC:15819]
ENSFCAG00000029007	.	2.41526	6.25545e-12	1.85468e-09	collagen, type XI, alpha 1 [Source:HGNC Symbol;Acc:HGNC:2186]
ENSFCAG00000029013	PHYHIP	-1.29365	7.45241e-12	2.17012e-09	phytanoyl-CoA 2-hydroxylase interacting protein [Source:HGNC Symbol;Acc:HGNC:16865]
ENSFCAG00000025163	SLC17A9	2.10727	7.70761e-12	2.20505e-09	solute carrier family 17 (vesicular nucleotide transporter), member 9 [Source:HGNC Symbol;Acc:HGNC:16192]
ENSFCAG00000009092	MYH7	4.01581	9.23546e-12	2.5966e-09	myosin, heavy chain 7, cardiac muscle, beta [Source:HGNC Symbol;Acc:HGNC:7577]
ENSFCAG00000003394	CARNS1	2.20928	9.52303e-12	2.63207e-09	carnosine synthase 1 [Source:HGNC Symbol;Acc:HGNC:29268]
ENSFCAG00000029814	SMYD1	1.90846	1.02069e-11	2.75758e-09	SET and MYND domain containing 1 [Source:HGNC Symbol;Acc:HGNC:20986]
ENSFCAG00000011138	DBH	-1.23603	1.03154e-11	2.75758e-09	dopamine beta-hydroxylase (dopamine beta-monooxygenase) [Source:HGNC Symbol;Acc:HGNC:2689]
ENSFCAG00000028868	.	1.33654	1.11976e-11	2.94516e-09	Uncharacterized protein [Source:UniProtKB/TrEMBL;Acc:M3X1M9]
ENSFCAG00000003931	CD84	3.23689	1.1621e-11	2.97407e-09	CD84 molecule [Source:HGNC Symbol;Acc:HGNC:1704]
ENSFCAG00000023366	FBLN1	1.5971	1.16723e-11	2.97407e-09	fibulin 1 [Source:HGNC Symbol;Acc:HGNC:3600]
ENSFCAG00000001020	MYOM1	1.69818	1.39221e-11	3.49273e-09	myomesin 1 [Source:HGNC Symbol;Acc:HGNC:7613]
ENSFCAG00000024873	CLEC3B	1.231	1.48828e-11	3.67718e-09	C-type lectin domain family 3 member B [Source:HGNC Symbol;Acc:HGNC:11891]
ENSFCAG00000031981	.	2.9107	2.2943e-11	5.58404e-09	Uncharacterized protein [Source:UniProtKB/TrEMBL;Acc:M3X3L7]
ENSFCAG00000007525	PDE4C	1.88195	3.26661e-11	7.83361e-09	phosphodiesterase 4C [Source:HGNC Symbol;Acc:HGNC:8782]
ENSFCAG00000011449	THBS1	1.25728	3.60998e-11	8.53159e-09	thrombospondin 1 [Source:HGNC Symbol;Acc:HGNC:11785]
ENSFCAG00000028586	.	1.24827	4.19211e-11	9.76581e-09	amylo-alpha-1, 6-glucosidase, 4-alpha-glucanotransferase [Source:HGNC Symbol;Acc:HGNC:321]
ENSFCAG00000025209	IGHM	2.95503	4.466e-11	1.02573e-08	immunoglobulin heavy constant mu [Source:HGNC Symbol;Acc:HGNC:5541]
ENSFCAG00000000954	FLNC	2.25538	4.61894e-11	1.04613e-08	filamin C [Source:HGNC Symbol;Acc:HGNC:3756]
ENSFCAG00000024803	SEMA3D	1.33547	5.74768e-11	1.27239e-08	sema domain, immunoglobulin domain (Ig), short basic domain, secreted, (semaphorin) 3D [Source:HGNC Symbol;Acc:HGNC:10726]
ENSFCAG00000031426	ACAN	3.08503	5.77403e-11	1.27239e-08	aggrecan [Source:HGNC Symbol;Acc:HGNC:319]
ENSFCAG00000011737	RPL3L	2.63772	7.09155e-11	1.54189e-08	ribosomal protein L3 like [Source:HGNC Symbol;Acc:HGNC:10351]
ENSFCAG00000002445	LRRC39	2.50221	7.88392e-11	1.68282e-08	leucine rich repeat containing 39 [Source:HGNC Symbol;Acc:HGNC:28228]
ENSFCAG00000000254	UNC45B	2.73245	7.94612e-11	1.68282e-08	unc-45 myosin chaperone B [Source:HGNC Symbol;Acc:HGNC:14304]
ENSFCAG00000018105	RORC	1.77316	1.04266e-10	2.15743e-08	RAR-related orphan receptor C [Source:HGNC Symbol;Acc:HGNC:10260]
ENSFCAG00000031496	.	2.37906	1.04518e-10	2.15743e-08	triadin [Source:HGNC Symbol;Acc:HGNC:12261]
ENSFCAG00000009073	CA4	2.53705	1.18194e-10	2.40923e-08	carbonic anhydrase IV [Source:HGNC Symbol;Acc:HGNC:1375]
ENSFCAG00000002210	ACOX2	1.69293	1.22967e-10	2.47558e-08	acyl-CoA oxidase 2, branched chain [Source:HGNC Symbol;Acc:HGNC:120]
ENSFCAG00000023377	SLC9A2	2.4191	1.36566e-10	2.69802e-08	solute carrier family 9, subfamily A (NHE2, cation proton antiporter 2), member 2 [Source:HGNC Symbol;Acc:HGNC:11072]
ENSFCAG00000028647	CRISP2	3.49425	1.37325e-10	2.69802e-08	Uncharacterized protein [Source:UniProtKB/TrEMBL;Acc:M3XFM3]
ENSFCAG00000008974	ANPEP	1.42241	1.48797e-10	2.8886e-08	aminopeptidase N [Source:RefSeq peptide;Acc:NP_001009252]
ENSFCAG00000000315	BHLHA15	2.77754	1.64838e-10	3.16013e-08	basic helix-loop-helix family member a15 [Source:HGNC Symbol;Acc:HGNC:22265]
ENSFCAG00000013896	GAS2	-1.29379	1.66659e-10	3.16013e-08	growth arrest specific 2 [Source:HGNC Symbol;Acc:HGNC:4167]
ENSFCAG00000030682	HSD11B1	2.98944	1.70597e-10	3.17546e-08	hydroxysteroid (11-beta) dehydrogenase 1 [Source:HGNC Symbol;Acc:HGNC:5208]
ENSFCAG00000030039	.	2.70185	1.71362e-10	3.17546e-08	Uncharacterized protein [Source:UniProtKB/TrEMBL;Acc:M3WW61]
ENSFCAG00000018596	SLCO1A2	2.0674	1.77767e-10	3.25714e-08	solute carrier organic anion transporter family member 1A2 [Source:HGNC Symbol;Acc:HGNC:10956]
ENSFCAG00000022825	IGHV6-1	2.07499	1.96011e-10	3.5515e-08	immunoglobulin heavy variable 6-1 [Source:HGNC Symbol;Acc:HGNC:5662]
ENSFCAG00000025525	.	-1.40781	2.03422e-10	3.62797e-08	leucine rich repeat containing 49 [Source:HGNC Symbol;Acc:HGNC:25965]
ENSFCAG00000031511	CA3	1.42973	2.04681e-10	3.62797e-08	carbonic anhydrase III [Source:HGNC Symbol;Acc:HGNC:1374]
ENSFCAG00000005734	ASB14	2.44164	2.71353e-10	4.75802e-08	ankyrin repeat and SOCS box containing 14 [Source:HGNC Symbol;Acc:HGNC:19766]
ENSFCAG00000006117	MYOM3	2.02405	2.77645e-10	4.81655e-08	myomesin 3 [Source:HGNC Symbol;Acc:HGNC:26679]
ENSFCAG00000031861	LRRC15	1.44493	2.8492e-10	4.89073e-08	leucine rich repeat containing 15 [Source:HGNC Symbol;Acc:HGNC:20818]
ENSFCAG00000030432	.	1.87765	3.31169e-10	5.62539e-08	Uncharacterized protein [Source:UniProtKB/TrEMBL;Acc:M3X035]
ENSFCAG00000026455	.	2.68029	3.41385e-10	5.73914e-08	Uncharacterized protein [Source:UniProtKB/TrEMBL;Acc:M3WSK9]
ENSFCAG00000030661	.	2.69943	4.13465e-10	6.87998e-08	Uncharacterized protein [Source:UniProtKB/TrEMBL;Acc:M3WQF4]
ENSFCAG00000007670	CXCL12	1.17289	4.24018e-10	6.98431e-08	chemokine (C-X-C motif) ligand 12 [Source:HGNC Symbol;Acc:HGNC:10672]
ENSFCAG00000001880	TNFRSF11B	-1.32689	4.32605e-10	7.05449e-08	tumor necrosis factor receptor superfamily member 11b [Source:HGNC Symbol;Acc:HGNC:11909]
ENSFCAG00000024837	.	2.97832	4.54909e-10	7.34476e-08	Uncharacterized protein [Source:UniProtKB/TrEMBL;Acc:M3XG22]
ENSFCAG00000011801	FBLN5	1.32089	4.76235e-10	7.61369e-08	fibulin 5 [Source:HGNC Symbol;Acc:HGNC:3602]
ENSFCAG00000024355	.	1.56701	5.01924e-10	7.94648e-08	MACRO domain containing 1 [Source:HGNC Symbol;Acc:HGNC:29598]
ENSFCAG00000014972	CDK1	-1.21348	5.89611e-10	9.24499e-08	cyclin-dependent kinase 1 [Source:HGNC Symbol;Acc:HGNC:1722]
ENSFCAG00000018794	CREB3L1	1.35439	5.99555e-10	9.31137e-08	cAMP responsive element binding protein 3-like 1 [Source:HGNC Symbol;Acc:HGNC:18856]
ENSFCAG00000008783	COQ8A	1.95718	6.06832e-10	9.33548e-08	aarF domain containing kinase 3 [Source:HGNC Symbol;Acc:HGNC:16812]
ENSFCAG00000003223	CP	1.5147	6.61445e-10	1.00805e-07	ceruloplasmin (ferroxidase) [Source:HGNC Symbol;Acc:HGNC:2295]
ENSFCAG00000030236	SFRP2	1.78112	7.26332e-10	1.09669e-07	secreted frizzled-related protein 2 [Source:HGNC Symbol;Acc:HGNC:10777]
ENSFCAG00000002022	KRT23	1.25429	8.00717e-10	1.19792e-07	keratin 23, type I [Source:HGNC Symbol;Acc:HGNC:6438]
ENSFCAG00000025739	IGLV5-52	3.77143	8.36639e-10	1.24028e-07	immunoglobulin lambda variable 5-52 [Source:HGNC Symbol;Acc:HGNC:5926]
ENSFCAG00000002319	ETNPPL	2.5245	8.6022e-10	1.26375e-07	ethanolamine-phosphate phospho-lyase [Source:HGNC Symbol;Acc:HGNC:14404]
ENSFCAG00000031520	SEMA3E	-1.41704	8.78048e-10	1.27842e-07	sema domain, immunoglobulin domain (Ig), short basic domain, secreted, (semaphorin) 3E [Source:HGNC Symbol;Acc:HGNC:10727]
ENSFCAG00000001106	DNAJB5	1.52387	8.9694e-10	1.29185e-07	DnaJ heat shock protein family (Hsp40) member B5 [Source:HGNC Symbol;Acc:HGNC:14887]
ENSFCAG00000008071	TMPRSS2	1.34712	9.03111e-10	1.29185e-07	transmembrane protease, serine 2 [Source:HGNC Symbol;Acc:HGNC:11876]
ENSFCAG00000029283	SLC6A15	-1.48609	9.48863e-10	1.34549e-07	solute carrier family 6 (neutral amino acid transporter), member 15 [Source:HGNC Symbol;Acc:HGNC:13621]
ENSFCAG00000029653	.	1.98102	1.14387e-09	1.60802e-07	Uncharacterized protein [Source:UniProtKB/TrEMBL;Acc:M3X3U9]
ENSFCAG00000011025	SLC27A2	2.62207	1.21189e-09	1.68908e-07	solute carrier family 27 (fatty acid transporter), member 2 [Source:HGNC Symbol;Acc:HGNC:10996]
ENSFCAG00000007710	CCDC181	1.95504	1.2959e-09	1.79087e-07	coiled-coil domain containing 181 [Source:HGNC Symbol;Acc:HGNC:28051]
ENSFCAG00000031671	.	3.67334	1.4226e-09	1.94944e-07	Uncharacterized protein [Source:UniProtKB/TrEMBL;Acc:M3X0Z5]
ENSFCAG00000023546	ACHE	1.96187	1.5224e-09	2.06881e-07	acetylcholinesterase (Yt blood group) [Source:HGNC Symbol;Acc:HGNC:108]
ENSFCAG00000029412	.	-1.35771	1.89916e-09	2.55947e-07	Uncharacterized protein [Source:UniProtKB/TrEMBL;Acc:M3X8Y0]
ENSFCAG00000004967	ABCC8	-1.43832	1.95603e-09	2.61209e-07	ATP binding cassette subfamily C member 8 [Source:HGNC Symbol;Acc:HGNC:59]
ENSFCAG00000018554	PIK3AP1	1.48519	1.97024e-09	2.61209e-07	phosphoinositide-3-kinase adaptor protein 1 [Source:HGNC Symbol;Acc:HGNC:30034]
ENSFCAG00000012132	.	-1.13955	2.03606e-09	2.67758e-07	Uncharacterized protein [Source:UniProtKB/TrEMBL;Acc:M3WGD8]
ENSFCAG00000011581	CAP2	1.13631	2.14756e-09	2.80162e-07	CAP, adenylate cyclase-associated protein, 2 (yeast) [Source:HGNC Symbol;Acc:HGNC:20039]
ENSFCAG00000030864	.	3.15113	2.31385e-09	2.99461e-07	Uncharacterized protein [Source:UniProtKB/TrEMBL;Acc:M3XB68]
ENSFCAG00000011301	CHAD	2.55479	2.55245e-09	3.27739e-07	chondroadherin [Source:HGNC Symbol;Acc:HGNC:1909]
ENSFCAG00000016337	.	3.47985	2.65426e-09	3.36834e-07	Uncharacterized protein [Source:UniProtKB/TrEMBL;Acc:M3WND3]
ENSFCAG00000008594	TNN	1.68158	2.6646e-09	3.36834e-07	tenascin N [Source:HGNC Symbol;Acc:HGNC:22942]
ENSFCAG00000010593	CPT1B	1.28756	2.80431e-09	3.47718e-07	carnitine palmitoyltransferase 1B [Source:HGNC Symbol;Acc:HGNC:2329]
ENSFCAG00000023913	NEXN	1.97314	2.8294e-09	3.47718e-07	nexilin (F actin binding protein) [Source:HGNC Symbol;Acc:HGNC:29557]
ENSFCAG00000014186	COLEC10	-1.23516	2.85048e-09	3.47718e-07	collectin subfamily member 10 [Source:HGNC Symbol;Acc:HGNC:2220]
ENSFCAG00000006660	SPEG	1.56078	2.86033e-09	3.47718e-07	SPEG complex locus [Source:HGNC Symbol;Acc:HGNC:16901]
ENSFCAG00000015672	.	1.97618	2.86107e-09	3.47718e-07	-
ENSFCAG00000031818	TECRL	3.5577	2.87864e-09	3.47718e-07	trans-2,3-enoyl-CoA reductase-like [Source:HGNC Symbol;Acc:HGNC:27365]
ENSFCAG00000002137	FKBP10	1.14918	3.04352e-09	3.64932e-07	FK506 binding protein 10 [Source:HGNC Symbol;Acc:HGNC:18169]
ENSFCAG00000003777	ADAMTS16	3.31274	3.20421e-09	3.81395e-07	ADAM metallopeptidase with thrombospondin type 1 motif 16 [Source:HGNC Symbol;Acc:HGNC:17108]
ENSFCAG00000026425	COX6A2	2.66342	3.3607e-09	3.97123e-07	cytochrome c oxidase subunit VIa polypeptide 2 [Source:HGNC Symbol;Acc:HGNC:2279]
ENSFCAG00000031853	KCNK2	-1.12386	3.79543e-09	4.45267e-07	potassium channel, two pore domain subfamily K, member 2 [Source:HGNC Symbol;Acc:HGNC:6277]
ENSFCAG00000002982	PHKG1	2.01135	3.83319e-09	4.46484e-07	phosphorylase kinase, gamma 1 (muscle) [Source:HGNC Symbol;Acc:HGNC:8930]
ENSFCAG00000023313	AK1	1.54367	4.18137e-09	4.83586e-07	adenylate kinase 1 [Source:HGNC Symbol;Acc:HGNC:361]
ENSFCAG00000022524	RGCC	1.05092	4.2233e-09	4.84995e-07	regulator of cell cycle [Source:HGNC Symbol;Acc:HGNC:20369]
ENSFCAG00000000336	CHRM1	2.49888	4.3485e-09	4.9497e-07	cholinergic receptor, muscarinic 1 [Source:HGNC Symbol;Acc:HGNC:1950]
ENSFCAG00000022468	PROB1	2.04694	4.37087e-09	4.9497e-07	proline-rich basic protein 1 [Source:HGNC Symbol;Acc:HGNC:41906]
ENSFCAG00000025979	.	2.01351	4.57128e-09	5.14095e-07	monoacylglycerol O-acyltransferase 1 [Source:HGNC Symbol;Acc:HGNC:18210]
ENSFCAG00000014353	KLHL31	2.3718	4.60291e-09	5.14107e-07	kelch like family member 31 [Source:HGNC Symbol;Acc:HGNC:21353]
ENSFCAG00000002747	CLTCL1	1.96266	5.54604e-09	6.15233e-07	clathrin, heavy chain-like 1 [Source:HGNC Symbol;Acc:HGNC:2093]
ENSFCAG00000009900	TCAP	2.74295	5.58857e-09	6.15762e-07	titin-cap [Source:HGNC Symbol;Acc:HGNC:11610]
ENSFCAG00000022075	SRL	2.63771	5.63037e-09	6.16204e-07	sarcalumenin [Source:HGNC Symbol;Acc:HGNC:11295]
ENSFCAG00000015645	TMEM8A	1.46345	5.68807e-09	6.1837e-07	transmembrane protein 8A [Source:HGNC Symbol;Acc:HGNC:17205]
ENSFCAG00000015523	FBXO40	3.18564	5.79089e-09	6.25378e-07	F-box protein 40 [Source:HGNC Symbol;Acc:HGNC:29816]
ENSFCAG00000028491	GDF6	4.29554	6.13652e-09	6.58343e-07	growth differentiation factor 6 [Source:HGNC Symbol;Acc:HGNC:4221]
ENSFCAG00000002336	MYO3A	2.50676	6.78325e-09	7.22971e-07	myosin IIIA [Source:HGNC Symbol;Acc:HGNC:7601]
ENSFCAG00000024733	.	3.56833	6.86806e-09	7.24479e-07	Uncharacterized protein [Source:UniProtKB/TrEMBL;Acc:M3X050]
ENSFCAG00000013069	IVD	1.08485	6.88626e-09	7.24479e-07	isovaleryl-CoA dehydrogenase [Source:HGNC Symbol;Acc:HGNC:6186]
ENSFCAG00000013157	MTFP1	1.54309	7.4653e-09	7.80363e-07	Uncharacterized protein [Source:UniProtKB/TrEMBL;Acc:M3WIB6]
ENSFCAG00000021890	.	1.33488	8.08057e-09	8.35184e-07	ependymin related 1 [Source:HGNC Symbol;Acc:HGNC:17572]
ENSFCAG00000012704	TFF1	3.13087	8.09218e-09	8.35184e-07	trefoil factor 1 [Source:HGNC Symbol;Acc:HGNC:11755]
ENSFCAG00000028305	FOXA1	1.96666	8.22933e-09	8.43998e-07	forkhead box A1 [Source:HGNC Symbol;Acc:HGNC:5021]
ENSFCAG00000008557	.	1.4544	8.33601e-09	8.49595e-07	Uncharacterized protein [Source:UniProtKB/TrEMBL;Acc:M3W9T6]
ENSFCAG00000015788	MMP20	-1.21921	8.44179e-09	8.55033e-07	matrix metallopeptidase 20 [Source:HGNC Symbol;Acc:HGNC:7167]
ENSFCAG00000000043	PPARGC1A	1.99345	9.00688e-09	9.06637e-07	peroxisome proliferator-activated receptor gamma, coactivator 1 alpha [Source:HGNC Symbol;Acc:HGNC:9237]
ENSFCAG00000030141	GCNT1	1.21562	9.5631e-09	9.5672e-07	glucosaminyl (N-acetyl) transferase 1, core 2 [Source:HGNC Symbol;Acc:HGNC:4203]
ENSFCAG00000028066	GOT1	1.06122	9.7025e-09	9.64748e-07	glutamic-oxaloacetic transaminase 1, soluble [Source:HGNC Symbol;Acc:HGNC:4432]
ENSFCAG00000029983	.	2.47984	9.82727e-09	9.71232e-07	Uncharacterized protein [Source:UniProtKB/TrEMBL;Acc:M3XC25]
ENSFCAG00000005911	ABRA	3.10499	1.00288e-08	9.85177e-07	actin binding Rho activating protein [Source:HGNC Symbol;Acc:HGNC:30655]
ENSFCAG00000012301	CDH2	1.65321	1.12451e-08	1.09805e-06	cadherin 2, type 1, N-cadherin (neuronal) [Source:HGNC Symbol;Acc:HGNC:1759]
ENSFCAG00000011766	SCN4B	2.51965	1.18544e-08	1.15065e-06	sodium channel, voltage gated, type IV beta subunit [Source:HGNC Symbol;Acc:HGNC:10592]
ENSFCAG00000000845	CTSZ	1.06273	1.26292e-08	1.21861e-06	cathepsin Z [Source:HGNC Symbol;Acc:HGNC:2547]
ENSFCAG00000003051	SLC4A1	4.41001	1.2903e-08	1.23771e-06	solute carrier family 4 (anion exchanger), member 1 (Diego blood group) [Source:HGNC Symbol;Acc:HGNC:11027]
ENSFCAG00000026977	.	-1.45904	1.31568e-08	1.25467e-06	Uncharacterized protein [Source:UniProtKB/TrEMBL;Acc:M3WR92]
ENSFCAG00000023617	.	2.71633	1.33369e-08	1.26445e-06	phosphodiesterase 4D interacting protein [Source:HGNC Symbol;Acc:HGNC:15580]
ENSFCAG00000006201	TMEM52	2.63886	1.38775e-08	1.30809e-06	transmembrane protein 52 [Source:HGNC Symbol;Acc:HGNC:27916]
ENSFCAG00000013111	.	1.2421	1.40706e-08	1.31867e-06	chitinase 3 like 1 [Source:HGNC Symbol;Acc:HGNC:1932]
ENSFCAG00000003633	CSF1R	1.02598	1.47181e-08	1.37147e-06	colony stimulating factor 1 receptor [Source:HGNC Symbol;Acc:HGNC:2433]
ENSFCAG00000007007	SLC38A3	2.88781	1.48513e-08	1.37602e-06	solute carrier family 38 member 3 [Source:HGNC Symbol;Acc:HGNC:18044]
ENSFCAG00000011272	STK39	1.402	1.51535e-08	1.3923e-06	serine/threonine kinase 39 [Source:HGNC Symbol;Acc:HGNC:17717]
ENSFCAG00000029088	F2	2.12371	1.51978e-08	1.3923e-06	coagulation factor II (thrombin) [Source:HGNC Symbol;Acc:HGNC:3535]
ENSFCAG00000000299	.	2.22318	1.59241e-08	1.4507e-06	Uncharacterized protein [Source:UniProtKB/TrEMBL;Acc:M3VUH3]
ENSFCAG00000029877	.	2.37151	1.60245e-08	1.45173e-06	Uncharacterized protein [Source:UniProtKB/TrEMBL;Acc:M3X199]
ENSFCAG00000025977	CASQ2	2.84708	1.81366e-08	1.63399e-06	calsequestrin 2 [Source:HGNC Symbol;Acc:HGNC:1513]
ENSFCAG00000015095	MUC13	2.21279	2.07053e-08	1.85517e-06	mucin 13, cell surface associated [Source:HGNC Symbol;Acc:HGNC:7511]
ENSFCAG00000001730	CHST4	2.24573	2.09202e-08	1.86419e-06	carbohydrate (N-acetylglucosamine 6-O) sulfotransferase 4 [Source:HGNC Symbol;Acc:HGNC:1972]
ENSFCAG00000012716	DOK7	1.97019	2.10977e-08	1.86979e-06	docking protein 7 [Source:HGNC Symbol;Acc:HGNC:26594]
ENSFCAG00000031252	NWD2	2.11979	2.1297e-08	1.87724e-06	NACHT and WD repeat domain containing 2 [Source:HGNC Symbol;Acc:HGNC:29229]
ENSFCAG00000007084	.	-1.10642	2.30858e-08	2.02398e-06	-
ENSFCAG00000013934	CA14	1.67527	2.37133e-08	2.06787e-06	carbonic anhydrase XIV [Source:HGNC Symbol;Acc:HGNC:1372]
ENSFCAG00000018512	.	3.45254	2.40538e-08	2.08641e-06	Fc fragment of IgG binding protein [Source:HGNC Symbol;Acc:HGNC:13572]
ENSFCAG00000014805	GJB1	1.98633	2.5687e-08	2.21629e-06	gap junction protein beta 1 [Source:HGNC Symbol;Acc:HGNC:4283]
ENSFCAG00000010055	MB	3.20582	2.6616e-08	2.28436e-06	myoglobin [Source:HGNC Symbol;Acc:HGNC:6915]
ENSFCAG00000000531	BIN1	1.73045	2.71441e-08	2.31749e-06	bridging integrator 1 [Source:HGNC Symbol;Acc:HGNC:1052]
ENSFCAG00000026038	.	3.17467	2.7344e-08	2.32239e-06	Uncharacterized protein [Source:UniProtKB/TrEMBL;Acc:M3WTH5]
ENSFCAG00000013600	ALPK3	1.70584	2.82083e-08	2.37594e-06	alpha kinase 3 [Source:HGNC Symbol;Acc:HGNC:17574]
ENSFCAG00000032023	PHLDA1	1.41375	2.82659e-08	2.37594e-06	pleckstrin homology-like domain, family A, member 1 [Source:HGNC Symbol;Acc:HGNC:8933]
ENSFCAG00000009091	MYH13	3.05868	2.84474e-08	2.37893e-06	Uncharacterized protein [Source:UniProtKB/TrEMBL;Acc:M3WDH7]
ENSFCAG00000011588	SLC25A34	1.8967	2.8915e-08	2.39599e-06	solute carrier family 25 member 34 [Source:HGNC Symbol;Acc:HGNC:27653]
ENSFCAG00000026944	.	4.04167	2.89452e-08	2.39599e-06	Uncharacterized protein [Source:UniProtKB/TrEMBL;Acc:M3WYQ5]
ENSFCAG00000001047	JSRP1	2.5993	2.91777e-08	2.40304e-06	junctional sarcoplasmic reticulum protein 1 [Source:HGNC Symbol;Acc:HGNC:24963]
ENSFCAG00000030439	TTLL8	2.40134	3.10501e-08	2.54439e-06	tubulin tyrosine ligase like 8 [Source:HGNC Symbol;Acc:HGNC:34000]
ENSFCAG00000018948	PLIN5	2.94891	3.15783e-08	2.57473e-06	perilipin 5 [Source:HGNC Symbol;Acc:HGNC:33196]
ENSFCAG00000026844	.	2.69777	3.52811e-08	2.84994e-06	Uncharacterized protein [Source:UniProtKB/TrEMBL;Acc:M3WT06]
ENSFCAG00000002054	TNNT1	2.95085	3.55068e-08	2.84994e-06	troponin T type 1 (skeletal, slow) [Source:HGNC Symbol;Acc:HGNC:11948]
ENSFCAG00000023618	PNOC	-1.13167	3.55483e-08	2.84994e-06	prepronociceptin [Source:HGNC Symbol;Acc:HGNC:9163]
ENSFCAG00000028005	CMBL	1.00414	3.56526e-08	2.84994e-06	carboxymethylenebutenolidase homolog (Pseudomonas) [Source:HGNC Symbol;Acc:HGNC:25090]
ENSFCAG00000022226	.	2.72797	3.76313e-08	2.99343e-06	Uncharacterized protein [Source:UniProtKB/TrEMBL;Acc:M3X1A9]
ENSFCAG00000024691	TMEM38A	1.9545	3.80317e-08	3.01059e-06	transmembrane protein 38A [Source:HGNC Symbol;Acc:HGNC:28462]
ENSFCAG00000029220	SLC16A7	1.17912	3.82631e-08	3.01428e-06	solute carrier family 16 (monocarboxylate transporter), member 7 [Source:HGNC Symbol;Acc:HGNC:10928]
ENSFCAG00000000113	PHOSPHO1	2.6904	3.9083e-08	3.05812e-06	phosphatase, orphan 1 [Source:HGNC Symbol;Acc:HGNC:16815]
ENSFCAG00000015019	LDB3	3.01428	3.91946e-08	3.05812e-06	LIM domain binding 3 [Source:HGNC Symbol;Acc:HGNC:15710]
ENSFCAG00000004445	ACTN2	2.44483	3.95252e-08	3.06923e-06	actinin, alpha 2 [Source:HGNC Symbol;Acc:HGNC:164]
ENSFCAG00000000828	RYR1	2.61168	4.02005e-08	3.09619e-06	ryanodine receptor 1 (skeletal) [Source:HGNC Symbol;Acc:HGNC:10483]
ENSFCAG00000012722	MLPH	2.021	4.02522e-08	3.09619e-06	melanophilin [Source:HGNC Symbol;Acc:HGNC:29643]
ENSFCAG00000001359	CLEC10A	1.85158	4.0469e-08	3.09825e-06	C-type lectin domain family 10 member A [Source:HGNC Symbol;Acc:HGNC:16916]
ENSFCAG00000006436	ADCY8	2.70755	4.09364e-08	3.11939e-06	adenylate cyclase 8 (brain) [Source:HGNC Symbol;Acc:HGNC:239]
ENSFCAG00000006398	TRIM72	3.06349	4.22683e-08	3.2059e-06	tripartite motif containing 72, E3 ubiquitin protein ligase [Source:HGNC Symbol;Acc:HGNC:32671]
ENSFCAG00000008350	ACACB	1.42911	4.29053e-08	3.23915e-06	acetyl-CoA carboxylase beta [Source:HGNC Symbol;Acc:HGNC:85]
ENSFCAG00000002804	.	1.54702	4.44792e-08	3.3425e-06	cytidine monophospho-N-acetylneuraminic acid hydroxylase [Source:RefSeq peptide;Acc:NP_001231914]
ENSFCAG00000014249	ADPRHL1	2.31065	4.63418e-08	3.46649e-06	ADP-ribosylhydrolase like 1 [Source:HGNC Symbol;Acc:HGNC:21303]
ENSFCAG00000008890	FXYD1	1.41939	4.81824e-08	3.58601e-06	FXYD domain containing ion transport regulator 1 [Source:HGNC Symbol;Acc:HGNC:4025]
ENSFCAG00000027086	.	2.60511	4.83793e-08	3.58601e-06	Uncharacterized protein [Source:UniProtKB/TrEMBL;Acc:M3XEW6]
ENSFCAG00000004052	.	2.43687	5.20301e-08	3.83916e-06	Uncharacterized protein [Source:UniProtKB/TrEMBL;Acc:M3W1H0]
ENSFCAG00000028337	.	-1.66287	5.44448e-08	3.99924e-06	Uncharacterized protein [Source:UniProtKB/TrEMBL;Acc:M3X217]
ENSFCAG00000025776	RAC2	1.31354	5.79328e-08	4.23637e-06	ras-related C3 botulinum toxin substrate 2 (rho family, small GTP binding protein Rac2) [Source:HGNC Symbol;Acc:HGNC:9802]
ENSFCAG00000007503	GALNT5	2.03566	5.90864e-08	4.30143e-06	polypeptide N-acetylgalactosaminyltransferase 5 [Source:HGNC Symbol;Acc:HGNC:4127]
ENSFCAG00000023117	.	2.10314	5.97701e-08	4.33187e-06	Uncharacterized protein [Source:UniProtKB/TrEMBL;Acc:M3WYX9]
ENSFCAG00000006930	KLHL33	2.72385	6.19704e-08	4.47147e-06	kelch like family member 33 [Source:HGNC Symbol;Acc:HGNC:31952]
ENSFCAG00000004743	CLDN4	0.996769	6.27239e-08	4.50589e-06	claudin 4 [Source:HGNC Symbol;Acc:HGNC:2046]
ENSFCAG00000029063	SGCG	1.44758	6.34548e-08	4.53841e-06	sarcoglycan gamma [Source:HGNC Symbol;Acc:HGNC:10809]
ENSFCAG00000026665	.	7.16066	6.38001e-08	4.54318e-06	Uncharacterized protein [Source:UniProtKB/TrEMBL;Acc:M3WU94]
ENSFCAG00000026500	SNTA1	1.13859	6.46586e-08	4.5843e-06	syntrophin, alpha 1 [Source:HGNC Symbol;Acc:HGNC:11167]
ENSFCAG00000025583	ATRNL1	-1.02994	6.77834e-08	4.78504e-06	attractin like 1 [Source:HGNC Symbol;Acc:HGNC:29063]
ENSFCAG00000031847	.	2.8309	7.01958e-08	4.93398e-06	Uncharacterized protein [Source:UniProtKB/TrEMBL;Acc:M3X4K4]
ENSFCAG00000012951	ANK1	1.51068	7.36569e-08	5.15504e-06	ankyrin 1 [Source:HGNC Symbol;Acc:HGNC:492]
ENSFCAG00000013428	ANKRD2	3.60002	7.77077e-08	5.4153e-06	ankyrin repeat domain 2 (stretch responsive muscle) [Source:HGNC Symbol;Acc:HGNC:495]
ENSFCAG00000002420	THBS2	1.417	7.80472e-08	5.41581e-06	thrombospondin 2 [Source:HGNC Symbol;Acc:HGNC:11786]
ENSFCAG00000012801	TRIM63	2.19442	8.04179e-08	5.54021e-06	tripartite motif containing 63, E3 ubiquitin protein ligase [Source:HGNC Symbol;Acc:HGNC:16007]
ENSFCAG00000024969	ARX	6.70101	8.05194e-08	5.54021e-06	aristaless related homeobox [Source:HGNC Symbol;Acc:HGNC:18060]
ENSFCAG00000031662	.	2.56991	8.19442e-08	5.61456e-06	Uncharacterized protein [Source:UniProtKB/TrEMBL;Acc:M3XGE8]
ENSFCAG00000004727	MYOM2	2.9873	8.56549e-08	5.82202e-06	myomesin 2 [Source:HGNC Symbol;Acc:HGNC:7614]
ENSFCAG00000011905	MLC1	3.39666	8.56862e-08	5.82202e-06	megalencephalic leukoencephalopathy with subcortical cysts 1 [Source:HGNC Symbol;Acc:HGNC:17082]
ENSFCAG00000000445	SHISA4	1.03264	8.66551e-08	5.86342e-06	shisa family member 4 [Source:HGNC Symbol;Acc:HGNC:27139]
ENSFCAG00000025799	MYBPC1	3.01625	8.83396e-08	5.9527e-06	myosin binding protein C, slow type [Source:HGNC Symbol;Acc:HGNC:7549]
ENSFCAG00000000268	NR4A1	1.06134	8.91247e-08	5.98089e-06	nuclear receptor subfamily 4 group A member 1 [Source:HGNC Symbol;Acc:HGNC:7980]
ENSFCAG00000012523	ABCC9	0.95824	9.07024e-08	6.06182e-06	ATP binding cassette subfamily C member 9 [Source:HGNC Symbol;Acc:HGNC:60]
ENSFCAG00000010765	GAMT	1.4317	9.11022e-08	6.06369e-06	guanidinoacetate N-methyltransferase [Source:HGNC Symbol;Acc:HGNC:4136]
ENSFCAG00000023191	VCAN	1.83815	9.25846e-08	6.13731e-06	versican [Source:HGNC Symbol;Acc:HGNC:2464]
ENSFCAG00000030030	.	3.29049	9.31662e-08	6.15086e-06	Uncharacterized protein [Source:UniProtKB/TrEMBL;Acc:M3WUM3]
ENSFCAG00000029039	RBM24	1.66668	9.52876e-08	6.26555e-06	RNA binding motif protein 24 [Source:HGNC Symbol;Acc:HGNC:21539]
ENSFCAG00000010183	PADI1	1.0361	9.95506e-08	6.50777e-06	peptidyl arginine deiminase, type I [Source:HGNC Symbol;Acc:HGNC:18367]
ENSFCAG00000029723	.	3.97585	9.98588e-08	6.50777e-06	Uncharacterized protein [Source:UniProtKB/TrEMBL;Acc:M3X891]
ENSFCAG00000000223	CMYA5	2.64647	1.00169e-07	6.50777e-06	cardiomyopathy associated 5 [Source:HGNC Symbol;Acc:HGNC:14305]
ENSFCAG00000000774	C8orf22	2.62501	1.02907e-07	6.65916e-06	chromosome 8 open reading frame 22 [Source:HGNC Symbol;Acc:HGNC:31745]
ENSFCAG00000013325	TNNI1	3.10504	1.04554e-07	6.73899e-06	troponin I type 1 (skeletal, slow) [Source:HGNC Symbol;Acc:HGNC:11945]
ENSFCAG00000030130	SLC7A4	1.92763	1.06512e-07	6.83817e-06	solute carrier family 7 member 4 [Source:HGNC Symbol;Acc:HGNC:11062]
ENSFCAG00000004201	CDH15	2.5607	1.0706e-07	6.84638e-06	cadherin 15, type 1, M-cadherin (myotubule) [Source:HGNC Symbol;Acc:HGNC:1754]
ENSFCAG00000009020	LMOD3	2.74324	1.0831e-07	6.89925e-06	leiomodin 3 (fetal) [Source:HGNC Symbol;Acc:HGNC:6649]
ENSFCAG00000015101	ADCY2	1.07683	1.12579e-07	7.14327e-06	adenylate cyclase 2 (brain) [Source:HGNC Symbol;Acc:HGNC:233]
ENSFCAG00000029948	LMOD2	2.85979	1.13198e-07	7.15471e-06	leiomodin 2 (cardiac) [Source:HGNC Symbol;Acc:HGNC:6648]
ENSFCAG00000012018	COQ10A	1.23511	1.13929e-07	7.17315e-06	coenzyme Q10A [Source:HGNC Symbol;Acc:HGNC:26515]
ENSFCAG00000008883	KLHL40	2.99781	1.16195e-07	7.28767e-06	kelch like family member 40 [Source:HGNC Symbol;Acc:HGNC:30372]
ENSFCAG00000004514	SLC44A4	2.028	1.27917e-07	7.99214e-06	solute carrier family 44 member 4 [Source:HGNC Symbol;Acc:HGNC:13941]
ENSFCAG00000028649	DUSP4	0.937038	1.37787e-07	8.57593e-06	dual specificity phosphatase 4 [Source:HGNC Symbol;Acc:HGNC:3070]
ENSFCAG00000029367	TOB1	0.930801	1.40169e-07	8.69104e-06	transducer of ERBB2, 1 [Source:HGNC Symbol;Acc:HGNC:11979]
ENSFCAG00000008368	TMC5	2.61802	1.45345e-07	8.97783e-06	transmembrane channel like 5 [Source:HGNC Symbol;Acc:HGNC:22999]
ENSFCAG00000005428	AGR2	3.67718	1.4937e-07	9.19158e-06	anterior gradient 2, protein disulphide isomerase family member [Source:HGNC Symbol;Acc:HGNC:328]
ENSFCAG00000010343	COBL	1.5894	1.52259e-07	9.33418e-06	cordon-bleu WH2 repeat protein [Source:HGNC Symbol;Acc:HGNC:22199]
ENSFCAG00000007415	KIAA1324L	1.83299	1.53585e-07	9.35803e-06	KIAA1324-like [Source:HGNC Symbol;Acc:HGNC:21945]
ENSFCAG00000014941	ATP1B4	2.90172	1.53796e-07	9.35803e-06	ATPase, Na+/K+ transporting, beta 4 polypeptide [Source:HGNC Symbol;Acc:HGNC:808]
ENSFCAG00000024481	XIRP2	2.85007	1.55184e-07	9.37946e-06	xin actin binding repeat containing 2 [Source:HGNC Symbol;Acc:HGNC:14303]
ENSFCAG00000001885	UBE2C	-0.929495	1.55299e-07	9.37946e-06	ubiquitin conjugating enzyme E2C [Source:HGNC Symbol;Acc:HGNC:15937]
ENSFCAG00000003424	MYPN	2.71094	1.65779e-07	9.9755e-06	myopalladin [Source:HGNC Symbol;Acc:HGNC:23246]
ENSFCAG00000013391	ARPP21	2.81057	1.66993e-07	9.98102e-06	cAMP regulated phosphoprotein 21kDa [Source:HGNC Symbol;Acc:HGNC:16968]
ENSFCAG00000025618	LGR6	-1.08973	1.67095e-07	9.98102e-06	leucine-rich repeat containing G protein-coupled receptor 6 [Source:HGNC Symbol;Acc:HGNC:19719]
ENSFCAG00000026752	.	2.39345	1.73498e-07	1.03257e-05	Uncharacterized protein [Source:UniProtKB/TrEMBL;Acc:M3X748]
ENSFCAG00000030671	C1QA	1.08108	1.97193e-07	1.16932e-05	complement component 1, q subcomponent, A chain [Source:HGNC Symbol;Acc:HGNC:1241]
ENSFCAG00000006009	P2RX6	2.70056	2.13079e-07	1.25894e-05	purinergic receptor P2X, ligand gated ion channel, 6 [Source:HGNC Symbol;Acc:HGNC:8538]
ENSFCAG00000009887	CGREF1	2.14975	2.20033e-07	1.29533e-05	cell growth regulator with EF-hand domain 1 [Source:HGNC Symbol;Acc:HGNC:16962]
ENSFCAG00000028553	CYTIP	1.02312	2.24981e-07	1.3197e-05	cytohesin 1 interacting protein [Source:HGNC Symbol;Acc:HGNC:9506]
ENSFCAG00000009462	GPD1	1.92864	2.27741e-07	1.3311e-05	glycerol-3-phosphate dehydrogenase 1 [Source:HGNC Symbol;Acc:HGNC:4455]
ENSFCAG00000013904	ARFGEF3	1.07056	2.2912e-07	1.33438e-05	ARFGEF family member 3 [Source:HGNC Symbol;Acc:HGNC:21213]
ENSFCAG00000003140	.	0.942017	2.34149e-07	1.35882e-05	protein kinase domain containing, cytoplasmic [Source:HGNC Symbol;Acc:HGNC:25123]
ENSFCAG00000029074	HEMGN	3.90032	2.37573e-07	1.37077e-05	hemogen [Source:HGNC Symbol;Acc:HGNC:17509]
ENSFCAG00000008601	USP50	-2.69737	2.3789e-07	1.37077e-05	ubiquitin specific peptidase 50 [Source:HGNC Symbol;Acc:HGNC:20079]
ENSFCAG00000027572	GLRX	1.21129	2.50392e-07	1.43773e-05	glutaredoxin [Source:HGNC Symbol;Acc:HGNC:4330]
ENSFCAG00000004946	ADSSL1	2.50804	2.53084e-07	1.44809e-05	adenylosuccinate synthase like 1 [Source:HGNC Symbol;Acc:HGNC:20093]
ENSFCAG00000011808	DYNC1I1	-1.01318	2.56449e-07	1.46221e-05	dynein, cytoplasmic 1, intermediate chain 1 [Source:HGNC Symbol;Acc:HGNC:2963]
ENSFCAG00000007548	TCN1	2.90939	2.67183e-07	1.5181e-05	transcobalamin 1 [Source:HGNC Symbol;Acc:HGNC:11652]
ENSFCAG00000015547	MYOT	3.00924	2.72921e-07	1.54532e-05	myotilin [Source:HGNC Symbol;Acc:HGNC:12399]
ENSFCAG00000003923	CASQ1	2.73414	2.75622e-07	1.55521e-05	calsequestrin 1 [Source:HGNC Symbol;Acc:HGNC:1512]
ENSFCAG00000027055	.	8.0013	2.7764e-07	1.5612e-05	mucin 7, secreted [Source:HGNC Symbol;Acc:HGNC:7518]
ENSFCAG00000006217	KIF11	-0.95699	2.80496e-07	1.57184e-05	kinesin family member 11 [Source:HGNC Symbol;Acc:HGNC:6388]
ENSFCAG00000023277	.	-1.16986	2.87193e-07	1.60386e-05	Uncharacterized protein [Source:UniProtKB/TrEMBL;Acc:M3X9W2]
ENSFCAG00000025331	DEGS2	1.62138	2.92737e-07	1.62923e-05	delta(4)-desaturase, sphingolipid 2 [Source:HGNC Symbol;Acc:HGNC:20113]
ENSFCAG00000029722	TFF3	4.74164	3.16097e-07	1.75327e-05	trefoil factor 3 precursor [Source:RefSeq peptide;Acc:NP_001123862]
ENSFCAG00000015147	TRIM54	3.21407	3.24552e-07	1.79406e-05	tripartite motif containing 54 [Source:HGNC Symbol;Acc:HGNC:16008]
ENSFCAG00000002760	CORO6	2.2915	3.27911e-07	1.8065e-05	coronin 6 [Source:HGNC Symbol;Acc:HGNC:21356]
ENSFCAG00000005408	HFE2	2.60452	3.3214e-07	1.82364e-05	hemochromatosis type 2 (juvenile) [Source:HGNC Symbol;Acc:HGNC:4887]
ENSFCAG00000012613	NUSAP1	-0.903441	3.37314e-07	1.84583e-05	nucleolar and spindle associated protein 1 [Source:HGNC Symbol;Acc:HGNC:18538]
ENSFCAG00000012596	TPM3	1.57255	3.40597e-07	1.85757e-05	tropomyosin 3 [Source:HGNC Symbol;Acc:HGNC:12012]
ENSFCAG00000014279	PTP4A3	1.21716	3.47123e-07	1.88684e-05	protein tyrosine phosphatase type IVA, member 3 [Source:HGNC Symbol;Acc:HGNC:9636]
ENSFCAG00000009332	ATP1B1	1.10346	3.66809e-07	1.98266e-05	ATPase, Na+/K+ transporting, beta 1 polypeptide [Source:HGNC Symbol;Acc:HGNC:804]
ENSFCAG00000015661	TXLNB	1.38159	3.67182e-07	1.98266e-05	taxilin beta [Source:HGNC Symbol;Acc:HGNC:21617]
ENSFCAG00000024165	.	-1.24256	3.77291e-07	2.03052e-05	Uncharacterized protein [Source:UniProtKB/TrEMBL;Acc:M3XG90]
ENSFCAG00000009898	PPP1R1B	2.3142	3.81225e-07	2.04495e-05	protein phosphatase 1 regulatory inhibitor subunit 1B [Source:HGNC Symbol;Acc:HGNC:9287]
ENSFCAG00000010478	.	1.59111	3.86411e-07	2.06194e-05	glycophorin C (Gerbich blood group) [Source:HGNC Symbol;Acc:HGNC:4704]
ENSFCAG00000028964	SIX1	1.47013	3.86921e-07	2.06194e-05	SIX homeobox 1 [Source:HGNC Symbol;Acc:HGNC:10887]
ENSFCAG00000007381	SIGLEC1	1.89805	4.05917e-07	2.15612e-05	sialic acid binding Ig-like lectin 1, sialoadhesin [Source:HGNC Symbol;Acc:HGNC:11127]
ENSFCAG00000028455	PRF1	-1.33339	4.13518e-07	2.18936e-05	perforin 1 (pore forming protein) [Source:HGNC Symbol;Acc:HGNC:9360]
ENSFCAG00000000298	.	1.45523	4.17152e-07	2.20145e-05	Uncharacterized protein [Source:UniProtKB/TrEMBL;Acc:M3VUH2]
ENSFCAG00000006282	YIPF7	2.22155	4.25924e-07	2.2405e-05	Yip1 domain family member 7 [Source:HGNC Symbol;Acc:HGNC:26825]
ENSFCAG00000026144	SMCO1	2.24155	4.29793e-07	2.25358e-05	single-pass membrane protein with coiled-coil domains 1 [Source:HGNC Symbol;Acc:HGNC:27407]
ENSFCAG00000002497	EDIL3	1.81077	4.38815e-07	2.29351e-05	EGF-like repeats and discoidin I-like domains 3 [Source:HGNC Symbol;Acc:HGNC:3173]
ENSFCAG00000026247	FAP	1.09488	4.61744e-07	2.40564e-05	fibroblast activation protein alpha [Source:HGNC Symbol;Acc:HGNC:3590]
ENSFCAG00000030583	LRAT	-0.964611	4.76707e-07	2.46954e-05	lecithin retinol acyltransferase (phosphatidylcholine--retinol O-acyltransferase) [Source:HGNC Symbol;Acc:HGNC:6685]
ENSFCAG00000003635	CAMK2A	1.67713	4.77037e-07	2.46954e-05	calcium/calmodulin-dependent protein kinase II alpha [Source:HGNC Symbol;Acc:HGNC:1460]
ENSFCAG00000001840	DHRS7C	2.50788	4.8249e-07	2.48986e-05	dehydrogenase/reductase (SDR family) member 7C [Source:HGNC Symbol;Acc:HGNC:32423]
ENSFCAG00000007691	ABCA3	1.12373	5.27697e-07	2.71456e-05	ATP binding cassette subfamily A member 3 [Source:HGNC Symbol;Acc:HGNC:33]
ENSFCAG00000026101	AQP4	2.46967	5.34241e-07	2.73958e-05	aquaporin 4 [Source:HGNC Symbol;Acc:HGNC:637]
ENSFCAG00000013867	MYOZ3	2.74084	5.52149e-07	2.82254e-05	myozenin 3 [Source:HGNC Symbol;Acc:HGNC:18565]
ENSFCAG00000027499	SLC25A4	1.67514	5.62921e-07	2.86861e-05	solute carrier family 25 (mitochondrial carrier; adenine nucleotide translocator), member 4 [Source:HGNC Symbol;Acc:HGNC:10990]
ENSFCAG00000031413	.	2.70912	5.69682e-07	2.89402e-05	Uncharacterized protein [Source:UniProtKB/TrEMBL;Acc:M3XD68]
ENSFCAG00000007598	GFPT1	0.899387	5.79618e-07	2.93535e-05	glutamine--fructose-6-phosphate transaminase 1 [Source:HGNC Symbol;Acc:HGNC:4241]
ENSFCAG00000026091	NEURL1	2.10879	5.98807e-07	3.01841e-05	neuralized E3 ubiquitin protein ligase 1 [Source:HGNC Symbol;Acc:HGNC:7761]
ENSFCAG00000015698	KAZALD1	1.26764	5.9972e-07	3.01841e-05	Kazal-type serine peptidase inhibitor domain 1 [Source:HGNC Symbol;Acc:HGNC:25460]
ENSFCAG00000007237	FHL3	1.27105	6.17392e-07	3.09779e-05	four and a half LIM domains 3 [Source:HGNC Symbol;Acc:HGNC:3704]
ENSFCAG00000010291	.	2.41233	6.39832e-07	3.20054e-05	Uncharacterized protein [Source:UniProtKB/TrEMBL;Acc:M3WD11]
ENSFCAG00000024811	.	1.51093	6.49795e-07	3.24043e-05	Uncharacterized protein [Source:UniProtKB/TrEMBL;Acc:M3X3N7]
ENSFCAG00000003452	TMPRSS9	2.00375	6.60843e-07	3.28548e-05	transmembrane protease, serine 9 [Source:HGNC Symbol;Acc:HGNC:30079]
ENSFCAG00000002335	.	1.56034	6.78801e-07	3.36023e-05	Uncharacterized protein [Source:UniProtKB/TrEMBL;Acc:M3VYB9]
ENSFCAG00000005949	PLCB4	1.10686	6.8e-07	3.36023e-05	phospholipase C beta 4 [Source:HGNC Symbol;Acc:HGNC:9059]
ENSFCAG00000026103	.	-0.936034	6.82966e-07	3.36469e-05	Rho GTPase activating protein 11A [Source:HGNC Symbol;Acc:HGNC:15783]
ENSFCAG00000004489	ASB15	2.84748	6.85389e-07	3.36646e-05	ankyrin repeat and SOCS box containing 15 [Source:HGNC Symbol;Acc:HGNC:19767]
ENSFCAG00000015561	FAM78B	-1.18391	7.02677e-07	3.44101e-05	family with sequence similarity 78 member B [Source:HGNC Symbol;Acc:HGNC:13495]
ENSFCAG00000009865	GOLM1	1.27797	7.11657e-07	3.47455e-05	golgi membrane protein 1 [Source:HGNC Symbol;Acc:HGNC:15451]
ENSFCAG00000014506	LRRC2	2.87191	7.25676e-07	3.52991e-05	leucine rich repeat containing 2 [Source:HGNC Symbol;Acc:HGNC:14676]
ENSFCAG00000005072	DUSP13	2.43519	7.27325e-07	3.52991e-05	dual specificity phosphatase 13 [Source:HGNC Symbol;Acc:HGNC:19681]
ENSFCAG00000028568	RAB11FIP1	0.956158	7.36977e-07	3.56614e-05	RAB11 family interacting protein 1 (class I) [Source:HGNC Symbol;Acc:HGNC:30265]
ENSFCAG00000003061	SLC2A4	2.33428	7.53094e-07	3.63335e-05	solute carrier family 2 (facilitated glucose transporter), member 4 [Source:HGNC Symbol;Acc:HGNC:11009]
ENSFCAG00000026961	ARHGEF38	2.24982	7.63583e-07	3.67308e-05	Rho guanine nucleotide exchange factor 38 [Source:HGNC Symbol;Acc:HGNC:25968]
ENSFCAG00000012945	ERN2	2.08629	7.68641e-07	3.68654e-05	endoplasmic reticulum to nucleus signaling 2 [Source:HGNC Symbol;Acc:HGNC:16942]
ENSFCAG00000018968	AZGP1	2.48563	8.01535e-07	3.82058e-05	alpha-2-glycoprotein 1, zinc-binding [Source:HGNC Symbol;Acc:HGNC:910]
ENSFCAG00000006778	NEB	2.90104	8.02946e-07	3.82058e-05	nebulin [Source:HGNC Symbol;Acc:HGNC:7720]
ENSFCAG00000028425	C14orf180	2.59753	8.03617e-07	3.82058e-05	chromosome 14 open reading frame 180 [Source:HGNC Symbol;Acc:HGNC:33795]
ENSFCAG00000007767	.	4.20171	8.08785e-07	3.83397e-05	Uncharacterized protein [Source:UniProtKB/TrEMBL;Acc:M3W8B6]
ENSFCAG00000025887	RBBP8	-0.891332	8.25798e-07	3.90327e-05	retinoblastoma binding protein 8 [Source:HGNC Symbol;Acc:HGNC:9891]
ENSFCAG00000010143	FEM1A	1.05405	8.39906e-07	3.95397e-05	fem-1 homolog a (C. elegans) [Source:HGNC Symbol;Acc:HGNC:16934]
ENSFCAG00000030261	BTG2	0.952942	8.41854e-07	3.95397e-05	BTG family member 2 [Source:HGNC Symbol;Acc:HGNC:1131]
ENSFCAG00000003158	IL11RA	0.899892	8.43798e-07	3.95397e-05	interleukin 11 receptor subunit alpha [Source:HGNC Symbol;Acc:HGNC:5967]
ENSFCAG00000005041	.	1.21195	8.59776e-07	4.01282e-05	Uncharacterized protein [Source:UniProtKB/TrEMBL;Acc:M3W3D2]
ENSFCAG00000001495	SLC25A25	1.06903	8.6128e-07	4.01282e-05	solute carrier family 25 (mitochondrial carrier; phosphate carrier), member 25 [Source:HGNC Symbol;Acc:HGNC:20663]
ENSFCAG00000030964	IL1RL2	-0.953408	8.90027e-07	4.13495e-05	interleukin 1 receptor-like 2 [Source:HGNC Symbol;Acc:HGNC:5999]
ENSFCAG00000005273	IP6K3	2.70317	9.49403e-07	4.39827e-05	inositol hexakisphosphate kinase 3 [Source:HGNC Symbol;Acc:HGNC:17269]
ENSFCAG00000004808	TGM2	1.01655	9.66213e-07	4.46346e-05	transglutaminase 2 [Source:HGNC Symbol;Acc:HGNC:11778]
ENSFCAG00000011256	DES	2.64675	9.98485e-07	4.59952e-05	desmin [Source:HGNC Symbol;Acc:HGNC:2770]
ENSFCAG00000004671	SH3BGR	2.31764	1.01101e-06	4.63406e-05	SH3 domain binding glutamate-rich protein [Source:HGNC Symbol;Acc:HGNC:10822]
ENSFCAG00000024009	IGF1	1.98805	1.01167e-06	4.63406e-05	insulin like growth factor 1 [Source:HGNC Symbol;Acc:HGNC:5464]
ENSFCAG00000027013	.	2.02473	1.0503e-06	4.79755e-05	Uncharacterized protein [Source:UniProtKB/TrEMBL;Acc:M3X5E9]
ENSFCAG00000029542	.	2.09174	1.05467e-06	4.80407e-05	Uncharacterized protein [Source:UniProtKB/TrEMBL;Acc:M3WZ07]
ENSFCAG00000013202	ASB10	2.84273	1.07079e-06	4.8639e-05	ankyrin repeat and SOCS box containing 10 [Source:HGNC Symbol;Acc:HGNC:17185]
ENSFCAG00000027020	.	3.18889	1.09648e-06	4.96676e-05	Uncharacterized protein [Source:UniProtKB/TrEMBL;Acc:M3X833]
ENSFCAG00000010527	CXXC5	0.967594	1.12147e-06	5.06589e-05	CXXC finger protein 5 [Source:HGNC Symbol;Acc:HGNC:26943]
ENSFCAG00000006499	ITGA11	1.59736	1.13809e-06	5.12676e-05	integrin subunit alpha 11 [Source:HGNC Symbol;Acc:HGNC:6136]
ENSFCAG00000005553	DUPD1	2.93957	1.16417e-06	5.22978e-05	dual specificity phosphatase and pro isomerase domain containing 1 [Source:HGNC Symbol;Acc:HGNC:23481]
ENSFCAG00000031453	LIPN	-1.09795	1.17953e-06	5.28421e-05	lipase, family member N [Source:HGNC Symbol;Acc:HGNC:23452]
ENSFCAG00000006570	ACYP2	1.72771	1.18912e-06	5.29878e-05	acylphosphatase 2, muscle type [Source:HGNC Symbol;Acc:HGNC:180]
ENSFCAG00000015679	ABCA6	1.02682	1.18928e-06	5.29878e-05	ATP binding cassette subfamily A member 6 [Source:HGNC Symbol;Acc:HGNC:36]
ENSFCAG00000005093	ASB12	2.19373	1.20536e-06	5.35432e-05	ankyrin repeat and SOCS box containing 12 [Source:HGNC Symbol;Acc:HGNC:19763]
ENSFCAG00000009963	CACNB1	1.87252	1.20831e-06	5.35432e-05	calcium channel, voltage-dependent, beta 1 subunit [Source:HGNC Symbol;Acc:HGNC:1401]
ENSFCAG00000007121	PHKA1	1.16366	1.25536e-06	5.54772e-05	phosphorylase kinase, alpha 1 (muscle) [Source:HGNC Symbol;Acc:HGNC:8925]
ENSFCAG00000006869	SCNN1A	1.01917	1.25944e-06	5.55072e-05	sodium channel, non voltage gated 1 alpha subunit [Source:HGNC Symbol;Acc:HGNC:10599]
ENSFCAG00000010043	TMED3	0.895694	1.26612e-06	5.56513e-05	transmembrane p24 trafficking protein 3 [Source:HGNC Symbol;Acc:HGNC:28889]
ENSFCAG00000025709	WISP1	-0.969824	1.30769e-06	5.7324e-05	WNT1 inducible signaling pathway protein 1 [Source:HGNC Symbol;Acc:HGNC:12769]
ENSFCAG00000027240	PDLIM3	1.65898	1.35298e-06	5.91501e-05	PDZ and LIM domain 3 [Source:HGNC Symbol;Acc:HGNC:20767]
ENSFCAG00000012114	OMD	1.09824	1.36355e-06	5.9453e-05	osteomodulin [Source:HGNC Symbol;Acc:HGNC:8134]
ENSFCAG00000008264	KLK5	-1.19881	1.36955e-06	5.95551e-05	kallikrein related peptidase 5 [Source:HGNC Symbol;Acc:HGNC:6366]
ENSFCAG00000004768	.	1.68668	1.37669e-06	5.97066e-05	Uncharacterized protein [Source:UniProtKB/TrEMBL;Acc:M3W2T6]
ENSFCAG00000012985	CHAC1	1.85577	1.39454e-06	6.03201e-05	ChaC glutathione-specific gamma-glutamylcyclotransferase 1 [Source:HGNC Symbol;Acc:HGNC:28680]
ENSFCAG00000007085	WWC1	1.09608	1.412e-06	6.09142e-05	WW and C2 domain containing 1 [Source:HGNC Symbol;Acc:HGNC:29435]
ENSFCAG00000023416	VSNL1	-0.866136	1.43808e-06	6.18754e-05	visinin like 1 [Source:HGNC Symbol;Acc:HGNC:12722]
ENSFCAG00000014725	CAV3	2.34037	1.48804e-06	6.38566e-05	caveolin 3 [Source:HGNC Symbol;Acc:HGNC:1529]
ENSFCAG00000003464	PTX3	1.50857	1.50474e-06	6.44037e-05	pentraxin 3 [Source:HGNC Symbol;Acc:HGNC:9692]
ENSFCAG00000028967	KLK8	-0.863914	1.53519e-06	6.55349e-05	kallikrein related peptidase 8 [Source:HGNC Symbol;Acc:HGNC:6369]
ENSFCAG00000013566	.	3.20284	1.55501e-06	6.62079e-05	Claudin [Source:UniProtKB/TrEMBL;Acc:M3WJ28]
ENSFCAG00000029508	CD248	1.51363	1.58947e-06	6.74985e-05	CD248 molecule, endosialin [Source:HGNC Symbol;Acc:HGNC:18219]
ENSFCAG00000006483	PIGR	3.50643	1.61423e-06	6.83722e-05	polymeric immunoglobulin receptor [Source:HGNC Symbol;Acc:HGNC:8968]
ENSFCAG00000001597	.	1.70127	1.62439e-06	6.84696e-05	resistin [Source:HGNC Symbol;Acc:HGNC:20389]
ENSFCAG00000015010	MYF6	2.85632	1.62493e-06	6.84696e-05	myogenic factor 6 [Source:HGNC Symbol;Acc:HGNC:7566]
ENSFCAG00000023359	.	-0.966116	1.70404e-06	7.16182e-05	Uncharacterized protein [Source:UniProtKB/TrEMBL;Acc:M3WQ47]
ENSFCAG00000013630	FRZB	1.57405	1.7248e-06	7.21541e-05	frizzled-related protein [Source:HGNC Symbol;Acc:HGNC:3959]
ENSFCAG00000026895	RRAD	1.21593	1.72565e-06	7.21541e-05	Ras-related associated with diabetes [Source:HGNC Symbol;Acc:HGNC:10446]
ENSFCAG00000006286	PLIN4	1.42977	1.78066e-06	7.42639e-05	perilipin 4 [Source:HGNC Symbol;Acc:HGNC:29393]
ENSFCAG00000014046	TMEM119	1.48293	1.79591e-06	7.46084e-05	transmembrane protein 119 [Source:HGNC Symbol;Acc:HGNC:27884]
ENSFCAG00000018674	SLC12A2	1.30912	1.79807e-06	7.46084e-05	solute carrier family 12 (sodium/potassium/chloride transporter), member 2 [Source:HGNC Symbol;Acc:HGNC:10911]
ENSFCAG00000028738	SYNPO2	0.901027	1.83066e-06	7.5591e-05	synaptopodin 2 [Source:HGNC Symbol;Acc:HGNC:17732]
ENSFCAG00000013956	METTL7B	2.71649	1.83102e-06	7.5591e-05	methyltransferase like 7B [Source:HGNC Symbol;Acc:HGNC:28276]
ENSFCAG00000007938	P4HA3	1.31569	1.85781e-06	7.65031e-05	prolyl 4-hydroxylase, alpha polypeptide III [Source:HGNC Symbol;Acc:HGNC:30135]
ENSFCAG00000011314	TTR	2.72677	1.90328e-06	7.81785e-05	transthyretin [Source:HGNC Symbol;Acc:HGNC:12405]
ENSFCAG00000014442	B3GNT6	2.98776	1.91222e-06	7.83483e-05	UDP-GlcNAc:betaGal beta-1,3-N-acetylglucosaminyltransferase 6 [Source:HGNC Symbol;Acc:HGNC:24141]
ENSFCAG00000001933	CHRNB4	1.82413	1.96735e-06	8.04049e-05	cholinergic receptor, nicotinic beta 4 [Source:HGNC Symbol;Acc:HGNC:1964]
ENSFCAG00000026528	NCALD	1.43635	1.99636e-06	8.13867e-05	neurocalcin delta [Source:HGNC Symbol;Acc:HGNC:7655]
ENSFCAG00000000190	STAC3	2.50545	2.02144e-06	8.22036e-05	SH3 and cysteine rich domain 3 [Source:HGNC Symbol;Acc:HGNC:28423]
ENSFCAG00000004973	MYOD1	3.02749	2.03941e-06	8.2728e-05	myogenic differentiation 1 [Source:HGNC Symbol;Acc:HGNC:7611]
ENSFCAG00000004788	.	0.961557	2.06422e-06	8.35268e-05	apolipoprotein E [Source:HGNC Symbol;Acc:HGNC:613]
ENSFCAG00000022623	.	1.44689	2.08037e-06	8.39716e-05	Uncharacterized protein [Source:UniProtKB/TrEMBL;Acc:M3WYP1]
ENSFCAG00000009457	AQP2	2.87679	2.12225e-06	8.54507e-05	aquaporin 2 (collecting duct) [Source:HGNC Symbol;Acc:HGNC:634]
ENSFCAG00000015194	BPIFB1	3.46602	2.14231e-06	8.6046e-05	BPI fold containing family B member 1 [Source:HGNC Symbol;Acc:HGNC:16108]
ENSFCAG00000015134	FGD3	1.17914	2.31617e-06	9.28004e-05	FYVE, RhoGEF and PH domain containing 3 [Source:HGNC Symbol;Acc:HGNC:16027]
ENSFCAG00000007624	ANLN	-0.907712	2.35895e-06	9.42828e-05	anillin actin binding protein [Source:HGNC Symbol;Acc:HGNC:14082]
ENSFCAG00000003220	SPTB	0.983266	2.4529e-06	9.7798e-05	spectrin, beta, erythrocytic [Source:HGNC Symbol;Acc:HGNC:11274]
ENSFCAG00000002961	RAP1GAP	1.1871	2.46794e-06	9.79185e-05	RAP1 GTPase activating protein [Source:HGNC Symbol;Acc:HGNC:9858]
ENSFCAG00000004699	.	1.6258	2.46926e-06	9.79185e-05	growth factor receptor bound protein 14 [Source:HGNC Symbol;Acc:HGNC:4565]
ENSFCAG00000024574	OSTN	3.44956	2.47393e-06	9.79185e-05	osteocrin [Source:HGNC Symbol;Acc:HGNC:29961]
ENSFCAG00000004605	CACNA1S	2.53625	2.4807e-06	9.79486e-05	calcium channel, voltage-dependent, L type, alpha 1S subunit [Source:HGNC Symbol;Acc:HGNC:1397]
ENSFCAG00000025718	.	1.75896	2.51375e-06	9.90138e-05	Uncharacterized protein [Source:UniProtKB/TrEMBL;Acc:M3X030]
ENSFCAG00000009430	LCT	-2.36567	2.5247e-06	9.92056e-05	lactase [Source:HGNC Symbol;Acc:HGNC:6530]
ENSFCAG00000027001	SYPL2	2.71899	2.55229e-06	0.000100048	synaptophysin-like 2 [Source:HGNC Symbol;Acc:HGNC:27638]
ENSFCAG00000011906	.	2.61475	2.62331e-06	0.000102586	titin [Source:HGNC Symbol;Acc:HGNC:12403]
ENSFCAG00000000533	HHATL	2.1959	2.67085e-06	0.000103885	hedgehog acyltransferase-like [Source:HGNC Symbol;Acc:HGNC:13242]
ENSFCAG00000008034	LRRC14B	2.12747	2.67653e-06	0.000103885	leucine rich repeat containing 14B [Source:HGNC Symbol;Acc:HGNC:37268]
ENSFCAG00000028703	PI16	1.57419	2.68121e-06	0.000103885	peptidase inhibitor 16 [Source:HGNC Symbol;Acc:HGNC:21245]
ENSFCAG00000006544	FABP7	-1.61879	2.68201e-06	0.000103885	fatty acid binding protein 7, brain [Source:HGNC Symbol;Acc:HGNC:3562]
ENSFCAG00000007430	RTN2	1.74548	2.72336e-06	0.000105237	reticulon 2 [Source:HGNC Symbol;Acc:HGNC:10468]
ENSFCAG00000004185	TP53I11	1.07924	2.80183e-06	0.000108013	tumor protein p53 inducible protein 11 [Source:HGNC Symbol;Acc:HGNC:16842]
ENSFCAG00000010550	HYAL4	-1.60049	2.84017e-06	0.000109233	hyaluronoglucosaminidase 4 [Source:HGNC Symbol;Acc:HGNC:5323]
ENSFCAG00000025322	RBFOX1	2.05381	2.94089e-06	0.000112832	RNA binding protein, fox-1 homolog (C. elegans) 1 [Source:HGNC Symbol;Acc:HGNC:18222]
ENSFCAG00000014004	PFKM	1.41484	2.9476e-06	0.000112832	phosphofructokinase, muscle [Source:HGNC Symbol;Acc:HGNC:8877]
ENSFCAG00000013499	.	2.47113	2.97887e-06	0.000113762	Uncharacterized protein [Source:UniProtKB/TrEMBL;Acc:M3WIZ3]
ENSFCAG00000029781	TEX11	1.81959	2.9871e-06	0.00011381	testis expressed 11 [Source:HGNC Symbol;Acc:HGNC:11733]
ENSFCAG00000009819	WFDC2	3.25751	3.03049e-06	0.000115194	WAP four-disulfide core domain 2 [Source:HGNC Symbol;Acc:HGNC:15939]
ENSFCAG00000027262	.	2.81656	3.28727e-06	0.000124664	Uncharacterized protein [Source:UniProtKB/TrEMBL;Acc:M3X4N7]
ENSFCAG00000023838	SSX2IP	-0.80349	3.31369e-06	0.000125187	synovial sarcoma, X breakpoint 2 interacting protein [Source:HGNC Symbol;Acc:HGNC:16509]
ENSFCAG00000002606	PRSS8	1.16302	3.3164e-06	0.000125187	protease, serine 8 [Source:HGNC Symbol;Acc:HGNC:9491]
ENSFCAG00000029642	MGAT4A	1.00559	3.37127e-06	0.000126964	mannosyl (alpha-1,3-)-glycoprotein beta-1,4-N-acetylglucosaminyltransferase, isozyme A [Source:HGNC Symbol;Acc:HGNC:7047]
ENSFCAG00000002283	ALPK2	1.86291	3.44644e-06	0.000129473	alpha kinase 2 [Source:HGNC Symbol;Acc:HGNC:20565]
ENSFCAG00000031428	.	2.4645	3.45948e-06	0.000129473	Uncharacterized protein [Source:UniProtKB/TrEMBL;Acc:M3XE45]
ENSFCAG00000000166	.	3.65422	3.46171e-06	0.000129473	Alpha-1-acid glycoprotein [Source:UniProtKB/TrEMBL;Acc:M3VU75]
ENSFCAG00000003657	.	4.30755	3.55505e-06	0.00013266	deleted in malignant brain tumors 1 [Source:HGNC Symbol;Acc:HGNC:2926]
ENSFCAG00000012912	GCNT3	1.7322	3.56475e-06	0.000132718	glucosaminyl (N-acetyl) transferase 3, mucin type [Source:HGNC Symbol;Acc:HGNC:4205]
ENSFCAG00000011830	NRAP	2.81387	3.61349e-06	0.000134226	nebulin related anchoring protein [Source:HGNC Symbol;Acc:HGNC:7988]
ENSFCAG00000025206	.	1.0662	3.7114e-06	0.000137549	Uncharacterized protein [Source:UniProtKB/TrEMBL;Acc:M3X971]
ENSFCAG00000026938	SCD5	1.59334	3.79554e-06	0.000140349	stearoyl-CoA desaturase 5 [Source:HGNC Symbol;Acc:HGNC:21088]
ENSFCAG00000004872	SIDT1	1.63033	3.904e-06	0.000144033	SID1 transmembrane family member 1 [Source:HGNC Symbol;Acc:HGNC:25967]
ENSFCAG00000026890	ASPM	-0.824838	3.9281e-06	0.000144595	abnormal spindle microtubule assembly [Source:HGNC Symbol;Acc:HGNC:19048]
ENSFCAG00000002641	TAC4	2.78086	3.97903e-06	0.00014614	tachykinin 4 (hemokinin) [Source:HGNC Symbol;Acc:HGNC:16641]
ENSFCAG00000029903	SYTL2	0.943091	4.09438e-06	0.000150038	synaptotagmin like 2 [Source:HGNC Symbol;Acc:HGNC:15585]
ENSFCAG00000010469	KLHL38	1.92811	4.16527e-06	0.000152294	kelch like family member 38 [Source:HGNC Symbol;Acc:HGNC:34435]
ENSFCAG00000001983	SREBF1	0.839708	4.18282e-06	0.000152593	sterol regulatory element binding transcription factor 1 [Source:HGNC Symbol;Acc:HGNC:11289]
ENSFCAG00000024248	.	1.24404	4.29485e-06	0.000156331	Uncharacterized protein [Source:UniProtKB/TrEMBL;Acc:M3X2U0]
ENSFCAG00000026742	ST6GAL2	-1.28224	4.32799e-06	0.000157186	ST6 beta-galactosamide alpha-2,6-sialyltranferase 2 [Source:HGNC Symbol;Acc:HGNC:10861]
ENSFCAG00000027629	SYNPO2L	3.08227	4.39651e-06	0.00015932	synaptopodin 2-like [Source:HGNC Symbol;Acc:HGNC:23532]
ENSFCAG00000011845	.	2.93642	4.4903e-06	0.000162358	ATP/GTP binding protein-like 1 [Source:HGNC Symbol;Acc:HGNC:26504]
ENSFCAG00000021953	.	-0.975337	4.59049e-06	0.000165613	Uncharacterized protein [Source:UniProtKB/TrEMBL;Acc:M3WX38]
ENSFCAG00000018622	TRIM55	2.69521	4.61998e-06	0.000165949	tripartite motif containing 55 [Source:HGNC Symbol;Acc:HGNC:14215]
ENSFCAG00000000835	FOXI1	3.08871	4.63664e-06	0.000165949	forkhead box I1 [Source:HGNC Symbol;Acc:HGNC:3815]
ENSFCAG00000005331	HSPB3	2.54016	4.63746e-06	0.000165949	heat shock protein family B (small) member 3 [Source:HGNC Symbol;Acc:HGNC:5248]
ENSFCAG00000031739	ART5	2.42675	4.64051e-06	0.000165949	ADP-ribosyltransferase 5 [Source:HGNC Symbol;Acc:HGNC:24049]
ENSFCAG00000031169	.	1.14807	4.70462e-06	0.000167874	taperin [Source:HGNC Symbol;Acc:HGNC:26894]
ENSFCAG00000000796	PINK1	1.02257	4.75781e-06	0.000169401	PTEN induced putative kinase 1 [Source:HGNC Symbol;Acc:HGNC:14581]
ENSFCAG00000018326	CAPN3	3.00728	4.78049e-06	0.000169837	calpain 3 [Source:HGNC Symbol;Acc:HGNC:1480]
ENSFCAG00000023275	PGAM2	2.59754	4.82145e-06	0.00017092	phosphoglycerate mutase 2 [Source:HGNC Symbol;Acc:HGNC:8889]
ENSFCAG00000031044	AP3M2	-0.923908	4.92054e-06	0.000174055	adaptor related protein complex 3, mu 2 subunit [Source:HGNC Symbol;Acc:HGNC:570]
ENSFCAG00000029574	.	2.0931	5.10006e-06	0.000180014	Uncharacterized protein [Source:UniProtKB/TrEMBL;Acc:M3WWI5]
ENSFCAG00000007809	DOK5	1.41817	5.1412e-06	0.000181075	docking protein 5 [Source:HGNC Symbol;Acc:HGNC:16173]
ENSFCAG00000022796	PGBD5	-1.28449	5.21833e-06	0.000183309	piggyBac transposable element derived 5 [Source:HGNC Symbol;Acc:HGNC:19405]
ENSFCAG00000009316	FGFRL1	1.27057	5.22711e-06	0.000183309	fibroblast growth factor receptor-like 1 [Source:HGNC Symbol;Acc:HGNC:3693]
ENSFCAG00000014926	BUB1	-0.859621	5.30362e-06	0.000185593	BUB1, mitotic checkpoint serine/threonine kinase [Source:HGNC Symbol;Acc:HGNC:1148]
ENSFCAG00000029875	RERG	-0.95577	5.3511e-06	0.000186853	RAS-like, estrogen-regulated, growth inhibitor [Source:HGNC Symbol;Acc:HGNC:15980]
ENSFCAG00000003958	SMARCAD1	-1.01267	5.78189e-06	0.000201464	SWI/SNF-related, matrix-associated actin-dependent regulator of chromatin, subfamily a, containing DEAD/H box 1 [Source:HGNC Symbol;Acc:HGNC:18398]
ENSFCAG00000025984	.	-1.22562	5.83107e-06	0.000201994	developing brain homeobox 2 [Source:HGNC Symbol;Acc:HGNC:33186]
ENSFCAG00000024133	CCDC8	1.48015	5.83161e-06	0.000201994	coiled-coil domain containing 8 [Source:HGNC Symbol;Acc:HGNC:25367]
ENSFCAG00000005906	SLC6A4	-0.798278	5.84595e-06	0.000201994	solute carrier family 6 (neurotransmitter transporter), member 4 [Source:HGNC Symbol;Acc:HGNC:11050]
ENSFCAG00000012875	SHROOM3	0.849442	5.84663e-06	0.000201994	shroom family member 3 [Source:HGNC Symbol;Acc:HGNC:30422]
ENSFCAG00000013461	PAIP2B	1.38799	5.88745e-06	0.000202974	poly(A) binding protein interacting protein 2B [Source:HGNC Symbol;Acc:HGNC:29200]
ENSFCAG00000032042	NDUFS7	0.873509	5.94416e-06	0.000204497	NADH:ubiquinone oxidoreductase core subunit S7 [Source:HGNC Symbol;Acc:HGNC:7714]
ENSFCAG00000001364	VNN1	1.33256	6.24442e-06	0.000213969	vanin 1 [Source:HGNC Symbol;Acc:HGNC:12705]
ENSFCAG00000022311	SNTB1	0.852067	6.24574e-06	0.000213969	syntrophin, beta 1 (dystrophin-associated protein A1, 59kDa, basic component 1) [Source:HGNC Symbol;Acc:HGNC:11168]
ENSFCAG00000012703	TFF2	6.10782	6.27383e-06	0.000214481	trefoil factor 2 precursor [Source:RefSeq peptide;Acc:NP_001123860]
ENSFCAG00000015406	MYADML2	2.85065	6.31777e-06	0.000215531	myeloid-associated differentiation marker-like 2 [Source:HGNC Symbol;Acc:HGNC:34548]
ENSFCAG00000002892	NUGGC	1.63099	6.39866e-06	0.000217835	nuclear GTPase, germinal center associated [Source:HGNC Symbol;Acc:HGNC:33550]
ENSFCAG00000010398	GPR87	-0.866835	6.55288e-06	0.00022262	G protein-coupled receptor 87 [Source:HGNC Symbol;Acc:HGNC:4538]
ENSFCAG00000008328	SLC16A3	1.18113	6.57876e-06	0.000223035	solute carrier family 16 (monocarboxylate transporter), member 3 [Source:HGNC Symbol;Acc:HGNC:10924]
ENSFCAG00000030905	.	-0.834389	6.72763e-06	0.000227609	Uncharacterized protein [Source:UniProtKB/TrEMBL;Acc:M3WRL1]
ENSFCAG00000010934	AKAP6	1.25809	6.78165e-06	0.000228961	A-kinase anchoring protein 6 [Source:HGNC Symbol;Acc:HGNC:376]
ENSFCAG00000025363	ACAA2	0.860763	6.83215e-06	0.000230143	acetyl-CoA acyltransferase 2 [Source:HGNC Symbol;Acc:HGNC:83]
ENSFCAG00000007404	SYT12	-1.03924	6.84489e-06	0.000230143	synaptotagmin 12 [Source:HGNC Symbol;Acc:HGNC:18381]
ENSFCAG00000007196	SMPX	2.50159	6.94823e-06	0.000233138	small muscle protein, X-linked [Source:HGNC Symbol;Acc:HGNC:11122]
ENSFCAG00000024283	CCDC160	1.74004	7.05229e-06	0.000235981	coiled-coil domain containing 160 [Source:HGNC Symbol;Acc:HGNC:37286]
ENSFCAG00000007516	B3GNT3	1.39539	7.06192e-06	0.000235981	UDP-GlcNAc:betaGal beta-1,3-N-acetylglucosaminyltransferase 3 [Source:HGNC Symbol;Acc:HGNC:13528]
ENSFCAG00000022800	.	1.83519	7.44857e-06	0.000248392	chloride intracellular channel 5 [Source:HGNC Symbol;Acc:HGNC:13517]
ENSFCAG00000013176	MYO7B	1.99684	7.52928e-06	0.000250514	myosin VIIB [Source:HGNC Symbol;Acc:HGNC:7607]
ENSFCAG00000027246	BRINP1	-1.62048	7.54291e-06	0.000250514	bone morphogenetic protein/retinoic acid inducible neural-specific 1 [Source:HGNC Symbol;Acc:HGNC:2687]
ENSFCAG00000027818	MAD2L1	-0.820616	8.07048e-06	0.00026749	MAD2 mitotic arrest deficient-like 1 (yeast) [Source:HGNC Symbol;Acc:HGNC:6763]
ENSFCAG00000019190	POSTN	1.15343	8.19975e-06	0.000271224	periostin, osteoblast specific factor [Source:HGNC Symbol;Acc:HGNC:16953]
ENSFCAG00000029705	PGM1	1.0943	8.32382e-06	0.00027477	-
ENSFCAG00000031393	STAP1	2.37926	8.3898e-06	0.000276389	signal transducing adaptor family member 1 [Source:HGNC Symbol;Acc:HGNC:24133]
ENSFCAG00000007278	CLCN1	2.74167	8.55596e-06	0.000281294	chloride channel, voltage-sensitive 1 [Source:HGNC Symbol;Acc:HGNC:2019]
ENSFCAG00000028383	TNFSF13	1.50999	8.78864e-06	0.000288363	tumor necrosis factor superfamily member 13 [Source:HGNC Symbol;Acc:HGNC:11928]
ENSFCAG00000018285	SMTNL1	2.58974	8.85887e-06	0.000290084	smoothelin-like 1 [Source:HGNC Symbol;Acc:HGNC:32394]
ENSFCAG00000010564	.	3.7605	8.98678e-06	0.000293682	myosin, heavy chain 4, skeletal muscle [Source:HGNC Symbol;Acc:HGNC:7574]
ENSFCAG00000011841	SSBP2	-0.806895	9.14844e-06	0.000298367	single-stranded DNA binding protein 2 [Source:HGNC Symbol;Acc:HGNC:15831]
ENSFCAG00000029097	ATAD2	-0.7944	9.26336e-06	0.000301512	ATPase family, AAA domain containing 2 [Source:HGNC Symbol;Acc:HGNC:30123]
ENSFCAG00000015724	ITIH4	-1.23821	9.44397e-06	0.000306778	inter-alpha-trypsin inhibitor heavy chain family member 4 [Source:HGNC Symbol;Acc:HGNC:6169]
ENSFCAG00000023369	CLEC11A	1.14555	9.47063e-06	0.000307033	C-type lectin domain family 11 member A [Source:HGNC Symbol;Acc:HGNC:10576]
ENSFCAG00000025318	TMEM163	2.10236	9.554e-06	0.000308704	transmembrane protein 163 [Source:HGNC Symbol;Acc:HGNC:25380]
ENSFCAG00000000123	PSCA	1.86549	9.56005e-06	0.000308704	prostate stem cell antigen [Source:HGNC Symbol;Acc:HGNC:9500]
ENSFCAG00000005336	KY	1.89615	9.60945e-06	0.000309686	kyphoscoliosis peptidase [Source:HGNC Symbol;Acc:HGNC:26576]
ENSFCAG00000000329	MYBPC2	2.79367	9.66152e-06	0.000310502	myosin binding protein C, fast type [Source:HGNC Symbol;Acc:HGNC:7550]
ENSFCAG00000001899	MYLK2	2.7499	9.67283e-06	0.000310502	myosin light chain kinase 2 [Source:HGNC Symbol;Acc:HGNC:16243]
ENSFCAG00000031004	MURC	2.65881	9.6977e-06	0.000310688	muscle-related coiled-coil protein [Source:HGNC Symbol;Acc:HGNC:33742]
ENSFCAG00000008160	.	1.33806	9.81983e-06	0.000313984	Fc fragment of IgG, low affinity IIb, receptor (CD32) [Source:RefSeq peptide;Acc:NP_001277169]
ENSFCAG00000000758	COL4A5	-0.819748	1.00071e-05	0.000319295	collagen, type IV, alpha 5 [Source:HGNC Symbol;Acc:HGNC:2207]
ENSFCAG00000030597	TSPAN13	1.07193	1.00251e-05	0.000319295	tetraspanin 13 [Source:HGNC Symbol;Acc:HGNC:21643]
ENSFCAG00000002534	RAPSN	1.65783	1.02883e-05	0.000326967	receptor associated protein of the synapse [Source:HGNC Symbol;Acc:HGNC:9863]
ENSFCAG00000008245	GAA	0.818647	1.03061e-05	0.000326967	glucosidase, alpha; acid [Source:HGNC Symbol;Acc:HGNC:4065]
ENSFCAG00000026089	SVOP	-1.57424	1.03945e-05	0.00032852	SV2 related protein [Source:HGNC Symbol;Acc:HGNC:25417]
ENSFCAG00000022682	.	2.15307	1.03953e-05	0.00032852	Uncharacterized protein [Source:UniProtKB/TrEMBL;Acc:M3WZF7]
ENSFCAG00000002952	CD163	0.954786	1.05125e-05	0.00033158	CD163 molecule [Source:HGNC Symbol;Acc:HGNC:1631]
ENSFCAG00000015536	ADGRA2	0.860365	1.06054e-05	0.000333865	adhesion G protein-coupled receptor A2 [Source:HGNC Symbol;Acc:HGNC:17849]
ENSFCAG00000011718	PAPLN	-0.961295	1.06797e-05	0.000334703	papilin, proteoglycan-like sulfated glycoprotein [Source:HGNC Symbol;Acc:HGNC:19262]
ENSFCAG00000028205	.	2.04011	1.0687e-05	0.000334703	Uncharacterized protein [Source:UniProtKB/TrEMBL;Acc:M3WPV5]
ENSFCAG00000009395	PCDH1	0.777722	1.06936e-05	0.000334703	protocadherin 1 [Source:HGNC Symbol;Acc:HGNC:8655]
ENSFCAG00000030481	.	1.69517	1.09267e-05	0.000340364	Uncharacterized protein [Source:UniProtKB/TrEMBL;Acc:M3XFX6]
ENSFCAG00000024220	.	1.07303	1.09348e-05	0.000340364	Uncharacterized protein [Source:UniProtKB/TrEMBL;Acc:M3XE86]
ENSFCAG00000002911	.	-0.816473	1.09371e-05	0.000340364	-
ENSFCAG00000000393	PTGDS	-0.889139	1.09921e-05	0.000341426	prostaglandin D2 synthase [Source:HGNC Symbol;Acc:HGNC:9592]
ENSFCAG00000023149	.	4.0614	1.10429e-05	0.00034235	Uncharacterized protein [Source:UniProtKB/TrEMBL;Acc:M3X8N0]
ENSFCAG00000011748	ATP2C2	0.946082	1.1143e-05	0.000344798	ATPase, Ca++ transporting, type 2C, member 2 [Source:HGNC Symbol;Acc:HGNC:29103]
ENSFCAG00000022236	ASB11	1.59963	1.11895e-05	0.000345582	ankyrin repeat and SOCS box containing 11 [Source:HGNC Symbol;Acc:HGNC:17186]
ENSFCAG00000001105	KCNN4	1.29952	1.13291e-05	0.000349231	potassium channel, calcium activated intermediate/small conductance subfamily N alpha, member 4 [Source:HGNC Symbol;Acc:HGNC:6293]
ENSFCAG00000023221	.	-1.23252	1.13506e-05	0.000349235	Uncharacterized protein [Source:UniProtKB/TrEMBL;Acc:M3WSX1]
ENSFCAG00000028303	CLEC3A	2.80327	1.17087e-05	0.000359575	C-type lectin domain family 3 member A [Source:HGNC Symbol;Acc:HGNC:2052]
ENSFCAG00000026624	SH2D4A	-0.780274	1.18992e-05	0.000364737	SH2 domain containing 4A [Source:HGNC Symbol;Acc:HGNC:26102]
ENSFCAG00000029369	.	4.37964	1.20693e-05	0.000369214	Uncharacterized protein [Source:UniProtKB/TrEMBL;Acc:M3X0H1]
ENSFCAG00000018559	FAM83E	2.77619	1.20905e-05	0.000369214	family with sequence similarity 83 member E [Source:HGNC Symbol;Acc:HGNC:25972]
ENSFCAG00000019137	.	-0.822026	1.25675e-05	0.000383061	-
ENSFCAG00000014883	NDRG2	1.13075	1.27028e-05	0.000386463	NDRG family member 2 [Source:HGNC Symbol;Acc:HGNC:14460]
ENSFCAG00000028178	ATP2A2	1.48243	1.27279e-05	0.000386506	sarcoplasmic/endoplasmic reticulum calcium ATPase 2 [Source:RefSeq peptide;Acc:NP_001009216]
ENSFCAG00000014597	BBOX1	-0.770887	1.28197e-05	0.00038857	butyrobetaine (gamma), 2-oxoglutarate dioxygenase (gamma-butyrobetaine hydroxylase) 1 [Source:HGNC Symbol;Acc:HGNC:964]
ENSFCAG00000018528	DCUN1D2	1.17899	1.28865e-05	0.000389872	DCN1, defective in cullin neddylation 1, domain containing 2 [Source:HGNC Symbol;Acc:HGNC:20328]
ENSFCAG00000015143	WNK2	0.961885	1.29997e-05	0.000392565	WNK lysine deficient protein kinase 2 [Source:HGNC Symbol;Acc:HGNC:14542]
ENSFCAG00000024849	CCDC141	-0.926485	1.31495e-05	0.000396356	coiled-coil domain containing 141 [Source:HGNC Symbol;Acc:HGNC:26821]
ENSFCAG00000022476	ELFN2	2.26728	1.35477e-05	0.000407605	extracellular leucine-rich repeat and fibronectin type III domain containing 2 [Source:HGNC Symbol;Acc:HGNC:29396]
ENSFCAG00000014103	CHRNA1	2.2534	1.38778e-05	0.00041604	cholinergic receptor, nicotinic alpha 1 [Source:HGNC Symbol;Acc:HGNC:1955]
ENSFCAG00000023731	TBX15	2.44076	1.38795e-05	0.00041604	T-box 15 [Source:HGNC Symbol;Acc:HGNC:11594]
ENSFCAG00000023920	.	1.78993	1.39046e-05	0.00041604	Uncharacterized protein [Source:UniProtKB/TrEMBL;Acc:M3WWY7]
ENSFCAG00000018250	LIFR	0.799338	1.39556e-05	0.000416802	leukemia inhibitory factor receptor alpha [Source:HGNC Symbol;Acc:HGNC:6597]
ENSFCAG00000015506	OTOP1	-1.1991	1.42267e-05	0.000424121	otopetrin 1 [Source:HGNC Symbol;Acc:HGNC:19656]
ENSFCAG00000022963	.	1.78985	1.43664e-05	0.000427504	junctophilin 2 [Source:HGNC Symbol;Acc:HGNC:14202]
ENSFCAG00000008879	SCN1B	1.00466	1.4537e-05	0.000431793	sodium channel, voltage gated, type I beta subunit [Source:HGNC Symbol;Acc:HGNC:10586]
ENSFCAG00000013108	MYOG	2.12115	1.47074e-05	0.000436062	myogenin (myogenic factor 4) [Source:HGNC Symbol;Acc:HGNC:7612]
ENSFCAG00000002495	P2RX2	1.96285	1.47649e-05	0.00043697	purinergic receptor P2X, ligand gated ion channel, 2 [Source:HGNC Symbol;Acc:HGNC:15459]
ENSFCAG00000013595	MCM6	-0.751111	1.48081e-05	0.000437456	minichromosome maintenance complex component 6 [Source:HGNC Symbol;Acc:HGNC:6949]
ENSFCAG00000015760	PTPRZ1	-0.795903	1.49316e-05	0.000440308	protein tyrosine phosphatase, receptor-type, Z polypeptide 1 [Source:HGNC Symbol;Acc:HGNC:9685]
ENSFCAG00000027907	TRIM36	-1.01125	1.50453e-05	0.000442574	tripartite motif containing 36 [Source:HGNC Symbol;Acc:HGNC:16280]
ENSFCAG00000026133	GADL1	3.05359	1.50628e-05	0.000442574	glutamate decarboxylase like 1 [Source:HGNC Symbol;Acc:HGNC:27949]
ENSFCAG00000007857	AHSP	2.73626	1.51592e-05	0.000444607	alpha hemoglobin stabilizing protein [Source:HGNC Symbol;Acc:HGNC:18075]
ENSFCAG00000010370	CENPI	-1.03625	1.52669e-05	0.000445822	centromere protein I [Source:HGNC Symbol;Acc:HGNC:3968]
ENSFCAG00000011907	MOV10L1	2.50781	1.52793e-05	0.000445822	Mov10 RISC complex RNA helicase like 1 [Source:HGNC Symbol;Acc:HGNC:7201]
ENSFCAG00000010168	.	4.40734	1.52827e-05	0.000445822	Chloride channel protein [Source:UniProtKB/TrEMBL;Acc:M3WCT8]
ENSFCAG00000021894	.	-1.01149	1.53292e-05	0.000446381	Uncharacterized protein [Source:UniProtKB/TrEMBL;Acc:M3XEF5]
ENSFCAG00000005126	PHACTR3	-1.28086	1.56615e-05	0.000455243	phosphatase and actin regulator 3 [Source:HGNC Symbol;Acc:HGNC:15833]
ENSFCAG00000005122	PLPP7	1.5037	1.58838e-05	0.000460886	phospholipid phosphatase 7 (inactive) [Source:HGNC Symbol;Acc:HGNC:28174]
ENSFCAG00000028340	SPHKAP	-1.29916	1.6093e-05	0.000466125	SPHK1 interactor, AKAP domain containing [Source:HGNC Symbol;Acc:HGNC:30619]
ENSFCAG00000008063	KCNC4	1.58234	1.61916e-05	0.000468151	potassium channel, voltage gated Shaw related subfamily C, member 4 [Source:HGNC Symbol;Acc:HGNC:6236]
ENSFCAG00000010159	PPP1R1A	2.05692	1.6294e-05	0.000470276	protein phosphatase 1 regulatory inhibitor subunit 1A [Source:HGNC Symbol;Acc:HGNC:9286]
ENSFCAG00000005561	TMOD4	2.58344	1.6352e-05	0.000471116	tropomodulin 4 [Source:HGNC Symbol;Acc:HGNC:11874]
ENSFCAG00000023168	.	-1.2126	1.64463e-05	0.000472999	Uncharacterized protein [Source:UniProtKB/TrEMBL;Acc:M3XB92]
ENSFCAG00000024099	.	1.03373	1.65303e-05	0.000474577	Uncharacterized protein [Source:UniProtKB/TrEMBL;Acc:M3WXJ6]
ENSFCAG00000032022	PRC1	-0.81065	1.74522e-05	0.000499545	protein regulator of cytokinesis 1 [Source:HGNC Symbol;Acc:HGNC:9341]
ENSFCAG00000013914	TSPAN8	1.42508	1.74613e-05	0.000499545	tetraspanin 8 [Source:HGNC Symbol;Acc:HGNC:11855]
ENSFCAG00000012574	MYO5C	1.77177	1.76779e-05	0.000504858	myosin VC [Source:HGNC Symbol;Acc:HGNC:7604]
ENSFCAG00000023614	.	0.774126	1.80002e-05	0.000513162	Uncharacterized protein [Source:UniProtKB/TrEMBL;Acc:M3X677]
ENSFCAG00000015179	BPIFB2	4.33461	1.83581e-05	0.000522454	BPI fold containing family B member 2 [Source:HGNC Symbol;Acc:HGNC:16177]
ENSFCAG00000024158	HOXA4	3.79482	1.85484e-05	0.000526948	homeobox A4 [Source:HGNC Symbol;Acc:HGNC:5105]
ENSFCAG00000005557	SEMA6C	1.21989	1.87192e-05	0.000530875	sema domain, transmembrane domain (TM), and cytoplasmic domain, (semaphorin) 6C [Source:HGNC Symbol;Acc:HGNC:10740]
ENSFCAG00000022469	CPA3	2.35029	1.93222e-05	0.000547027	carboxypeptidase A3 [Source:HGNC Symbol;Acc:HGNC:2298]
ENSFCAG00000024865	.	-1.11878	1.9652e-05	0.000554675	Uncharacterized protein [Source:UniProtKB/TrEMBL;Acc:M3X3A8]
ENSFCAG00000009633	PDK2	0.813245	1.96604e-05	0.000554675	pyruvate dehydrogenase kinase, isozyme 2 [Source:HGNC Symbol;Acc:HGNC:8810]
ENSFCAG00000012262	LPO	4.19011	2.07027e-05	0.000582367	lactoperoxidase [Source:HGNC Symbol;Acc:HGNC:6678]
ENSFCAG00000010157	NCKAP1L	1.0161	2.07134e-05	0.000582367	NCK-associated protein 1-like [Source:HGNC Symbol;Acc:HGNC:4862]
ENSFCAG00000008867	LRRN4CL	1.29226	2.11675e-05	0.000594112	LRRN4 C-terminal like [Source:HGNC Symbol;Acc:HGNC:33724]
ENSFCAG00000014644	CLDN2	1.43262	2.14905e-05	0.00060214	claudin 2 [Source:HGNC Symbol;Acc:HGNC:2041]
ENSFCAG00000023698	.	1.85829	2.18172e-05	0.000610247	Uncharacterized protein [Source:UniProtKB/TrEMBL;Acc:M3X183]
ENSFCAG00000011936	.	-0.812177	2.19179e-05	0.000612012	-
ENSFCAG00000012225	PYGM	2.67894	2.19719e-05	0.000612472	phosphorylase, glycogen, muscle [Source:HGNC Symbol;Acc:HGNC:9726]
ENSFCAG00000018217	PVALB	3.37549	2.26644e-05	0.000630697	parvalbumin [Source:HGNC Symbol;Acc:HGNC:9704]
ENSFCAG00000026838	PPP1R3A	2.6593	2.28682e-05	0.000635284	protein phosphatase 1 regulatory subunit 3A [Source:HGNC Symbol;Acc:HGNC:9291]
ENSFCAG00000005621	CACNA1D	-0.896211	2.30994e-05	0.000640615	calcium channel, voltage-dependent, L type, alpha 1D subunit [Source:HGNC Symbol;Acc:HGNC:1391]
ENSFCAG00000016661	.	2.25899	2.31387e-05	0.000640616	-
ENSFCAG00000028708	SLC25A11	0.899696	2.32554e-05	0.000642757	solute carrier family 25 (mitochondrial carrier; oxoglutarate carrier), member 11 [Source:HGNC Symbol;Acc:HGNC:10981]
ENSFCAG00000030615	CUEDC1	0.912904	2.37029e-05	0.000653127	CUE domain containing 1 [Source:HGNC Symbol;Acc:HGNC:31350]
ENSFCAG00000009612	CHRNB1	1.60382	2.37107e-05	0.000653127	cholinergic receptor, nicotinic beta 1 [Source:HGNC Symbol;Acc:HGNC:1961]
ENSFCAG00000029492	.	2.10681	2.4072e-05	0.00066196	Uncharacterized protein [Source:UniProtKB/TrEMBL;Acc:M3WX15]
ENSFCAG00000031974	SLITRK2	-1.45961	2.46122e-05	0.000675521	SLIT and NTRK like family member 2 [Source:HGNC Symbol;Acc:HGNC:13449]
ENSFCAG00000013250	COL24A1	-0.862017	2.4648e-05	0.000675521	collagen, type XXIV, alpha 1 [Source:HGNC Symbol;Acc:HGNC:20821]
ENSFCAG00000001052	DUSP27	2.7288	2.47909e-05	0.000678298	dual specificity phosphatase 27 (putative) [Source:HGNC Symbol;Acc:HGNC:25034]
ENSFCAG00000028847	.	1.73508	2.49059e-05	0.000680301	Uncharacterized protein [Source:UniProtKB/TrEMBL;Acc:A0A0A0MQ02]
ENSFCAG00000031151	FMOD	1.28088	2.50373e-05	0.000682747	fibromodulin [Source:HGNC Symbol;Acc:HGNC:3774]
ENSFCAG00000015455	PANK1	-0.856787	2.5193e-05	0.000685847	pantothenate kinase 1 [Source:HGNC Symbol;Acc:HGNC:8598]
ENSFCAG00000011007	MSI1	-1.16568	2.59538e-05	0.000705174	musashi RNA binding protein 1 [Source:HGNC Symbol;Acc:HGNC:7330]
ENSFCAG00000004113	NNT	0.879641	2.59894e-05	0.000705174	nicotinamide nucleotide transhydrogenase [Source:HGNC Symbol;Acc:HGNC:7863]
ENSFCAG00000010075	VDAC3	0.877518	2.61285e-05	0.00070777	voltage-dependent anion channel 3 [Source:HGNC Symbol;Acc:HGNC:12674]
ENSFCAG00000004282	ENO2	-0.899133	2.68193e-05	0.000725276	enolase 2 (gamma, neuronal) [Source:HGNC Symbol;Acc:HGNC:3353]
ENSFCAG00000010233	SERPINA11	2.27067	2.69113e-05	0.000726542	serpin peptidase inhibitor, clade A (alpha-1 antiproteinase, antitrypsin), member 11 [Source:HGNC Symbol;Acc:HGNC:19193]
ENSFCAG00000000165	.	-1.16142	2.69968e-05	0.000726542	collagen, type XXVII, alpha 1 [Source:HGNC Symbol;Acc:HGNC:22986]
ENSFCAG00000027464	.	3.40186	2.69997e-05	0.000726542	Uncharacterized protein [Source:UniProtKB/TrEMBL;Acc:M3WQ69]
ENSFCAG00000009243	OLFML3	0.830936	2.7524e-05	0.000738411	olfactomedin like 3 [Source:HGNC Symbol;Acc:HGNC:24956]
ENSFCAG00000013435	CRTAC1	-0.776157	2.75314e-05	0.000738411	cartilage acidic protein 1 [Source:HGNC Symbol;Acc:HGNC:14882]
ENSFCAG00000015741	CRACR2A	1.57707	2.75777e-05	0.00073844	calcium release activated channel regulator 2A [Source:HGNC Symbol;Acc:HGNC:28657]
ENSFCAG00000029821	SYNC	1.07241	2.77089e-05	0.000740737	syncoilin, intermediate filament protein [Source:HGNC Symbol;Acc:HGNC:28897]
ENSFCAG00000000413	BMP7	-0.814873	2.8061e-05	0.00074892	bone morphogenetic protein 7 [Source:HGNC Symbol;Acc:HGNC:1074]
ENSFCAG00000009315	FBP1	1.46881	2.86201e-05	0.000762594	fructose-bisphosphatase 1 [Source:HGNC Symbol;Acc:HGNC:3606]
ENSFCAG00000025004	.	1.84614	2.90066e-05	0.000771634	Uncharacterized protein [Source:UniProtKB/TrEMBL;Acc:M3X6G3]
ENSFCAG00000022817	.	2.04567	2.95145e-05	0.000783866	Uncharacterized protein [Source:UniProtKB/TrEMBL;Acc:M3XG44]
ENSFCAG00000006303	SERPINF1	1.54406	2.99419e-05	0.000793922	serpin peptidase inhibitor, clade F (alpha-2 antiplasmin, pigment epithelium derived factor), member 1 [Source:HGNC Symbol;Acc:HGNC:8824]
ENSFCAG00000015426	RPH3A	-1.36706	3.16757e-05	0.000838531	rabphilin 3A [Source:HGNC Symbol;Acc:HGNC:17056]
ENSFCAG00000001421	SORBS1	0.801518	3.21415e-05	0.000849483	sorbin and SH3 domain containing 1 [Source:HGNC Symbol;Acc:HGNC:14565]
ENSFCAG00000004108	APOBEC2	2.88029	3.2352e-05	0.000853663	apolipoprotein B mRNA editing enzyme, catalytic polypeptide-like 2 [Source:HGNC Symbol;Acc:HGNC:605]
ENSFCAG00000000553	TSPAN1	1.46009	3.31608e-05	0.000873591	tetraspanin 1 [Source:HGNC Symbol;Acc:HGNC:20657]
ENSFCAG00000027673	.	1.04616	3.38991e-05	0.000891601	Uncharacterized protein [Source:UniProtKB/TrEMBL;Acc:M3X759]
ENSFCAG00000015791	MMP1	-1.18393	3.43507e-05	0.000902024	matrix metallopeptidase 1 [Source:HGNC Symbol;Acc:HGNC:7155]
ENSFCAG00000009182	LCP1	0.969931	3.46315e-05	0.000907935	lymphocyte cytosolic protein 1 (L-plastin) [Source:HGNC Symbol;Acc:HGNC:6528]
ENSFCAG00000011640	SLC4A4	-0.966733	3.50695e-05	0.000917943	solute carrier family 4 (sodium bicarbonate cotransporter), member 4 [Source:HGNC Symbol;Acc:HGNC:11030]
ENSFCAG00000029226	IFITM5	1.20482	3.52683e-05	0.000921667	interferon induced transmembrane protein 5 [Source:HGNC Symbol;Acc:HGNC:16644]
ENSFCAG00000022503	PPM1H	0.851069	3.56344e-05	0.000929744	protein phosphatase, Mg2+/Mn2+ dependent 1H [Source:HGNC Symbol;Acc:HGNC:18583]
ENSFCAG00000021975	CXCR5	3.29201	3.6093e-05	0.000940207	chemokine (C-X-C motif) receptor 5 [Source:HGNC Symbol;Acc:HGNC:1060]
ENSFCAG00000012746	TPM2	2.13528	3.62379e-05	0.000942475	tropomyosin 2 (beta) [Source:HGNC Symbol;Acc:HGNC:12011]
ENSFCAG00000005648	ADGRE2	1.74592	3.63331e-05	0.000943446	Uncharacterized protein [Source:UniProtKB/TrEMBL;Acc:M3W4G3]
ENSFCAG00000008649	SEC14L4	1.59017	3.68006e-05	0.000954067	SEC14-like lipid binding 4 [Source:HGNC Symbol;Acc:HGNC:20627]
ENSFCAG00000000355	SLC22A3	1.3725	3.69122e-05	0.000954963	solute carrier family 22 (organic cation transporter), member 3 [Source:HGNC Symbol;Acc:HGNC:10967]
ENSFCAG00000032075	ND6	0.719376	3.69523e-05	0.000954963	NADH-ubiquinone oxidoreductase chain 6 [Source:UniProtKB/Swiss-Prot;Acc:P48926]
ENSFCAG00000029250	KCNJ3	-1.20552	3.77161e-05	0.000973159	potassium channel, inwardly rectifying subfamily J, member 3 [Source:HGNC Symbol;Acc:HGNC:6264]
ENSFCAG00000004696	COQ9	0.913922	3.78297e-05	0.000974547	coenzyme Q9 [Source:HGNC Symbol;Acc:HGNC:25302]
ENSFCAG00000003021	DYRK1B	0.831729	3.82751e-05	0.000984467	dual specificity tyrosine-(Y)-phosphorylation regulated kinase 1B [Source:HGNC Symbol;Acc:HGNC:3092]
ENSFCAG00000026064	FAM166B	1.97079	3.85674e-05	0.000990424	family with sequence similarity 166 member B [Source:HGNC Symbol;Acc:HGNC:34242]
ENSFCAG00000030267	HMCN2	1.36896	3.90677e-05	0.00100061	hemicentin 2 [Source:HGNC Symbol;Acc:HGNC:21293]
ENSFCAG00000005888	SCUBE3	0.976185	3.9087e-05	0.00100061	signal peptide, CUB domain, EGF-like 3 [Source:HGNC Symbol;Acc:HGNC:13655]
ENSFCAG00000003941	HENMT1	-1.10213	3.92622e-05	0.00100352	HEN1 methyltransferase homolog 1 (Arabidopsis) [Source:HGNC Symbol;Acc:HGNC:26400]
ENSFCAG00000015589	VEPH1	1.58439	3.95314e-05	0.00100882	ventricular zone expressed PH domain containing 1 [Source:HGNC Symbol;Acc:HGNC:25735]
ENSFCAG00000025023	.	2.66428	4.00748e-05	0.00102109	Uncharacterized protein [Source:UniProtKB/TrEMBL;Acc:M3XFY7]
ENSFCAG00000002474	ADA	0.785351	4.06612e-05	0.00103442	adenosine deaminase [Source:HGNC Symbol;Acc:HGNC:186]
ENSFCAG00000011079	EPB41L3	-0.820018	4.0847e-05	0.00103753	erythrocyte membrane protein band 4.1-like 3 [Source:HGNC Symbol;Acc:HGNC:3380]
ENSFCAG00000022077	CNN1	1.03895	4.2155e-05	0.00106908	calponin 1, basic, smooth muscle [Source:HGNC Symbol;Acc:HGNC:2155]
ENSFCAG00000027072	RCAN2	0.720835	4.22856e-05	0.00107073	regulator of calcineurin 2 [Source:HGNC Symbol;Acc:HGNC:3041]
ENSFCAG00000031957	QSOX1	0.869319	4.24911e-05	0.00107427	quiescin sulfhydryl oxidase 1 [Source:HGNC Symbol;Acc:HGNC:9756]
ENSFCAG00000007182	LIPM	-0.780536	4.28724e-05	0.00108223	lipase, family member M [Source:HGNC Symbol;Acc:HGNC:23455]
ENSFCAG00000013445	.	1.30316	4.30288e-05	0.0010845	Uncharacterized protein [Source:UniProtKB/TrEMBL;Acc:M3WIV4]
ENSFCAG00000011133	CD38	1.55134	4.35197e-05	0.00109511	CD38 molecule [Source:HGNC Symbol;Acc:HGNC:1667]
ENSFCAG00000004702	SOSTDC1	-1.05338	4.35843e-05	0.00109511	sclerostin domain containing 1 [Source:HGNC Symbol;Acc:HGNC:21748]
ENSFCAG00000031838	ART1	2.59555	4.36585e-05	0.00109529	ADP-ribosyltransferase 1 [Source:HGNC Symbol;Acc:HGNC:723]
ENSFCAG00000026428	RRAGD	1.08831	4.38796e-05	0.00109915	Ras-related GTP binding D [Source:HGNC Symbol;Acc:HGNC:19903]
ENSFCAG00000000423	NRP2	1.02873	4.40011e-05	0.0011005	neuropilin 2 [Source:HGNC Symbol;Acc:HGNC:8005]
ENSFCAG00000005741	.	-1.6839	4.43838e-05	0.00110837	membrane associated ring-CH-type finger 11 [Source:HGNC Symbol;Acc:HGNC:33609]
ENSFCAG00000006864	GPC3	-0.892443	4.45144e-05	0.00110993	glypican 3 [Source:HGNC Symbol;Acc:HGNC:4451]
ENSFCAG00000023456	FRMD3	0.939211	4.51272e-05	0.0011235	FERM domain containing 3 [Source:HGNC Symbol;Acc:HGNC:24125]
ENSFCAG00000019129	CAMK2B	1.5072	4.59044e-05	0.0011411	calcium/calmodulin-dependent protein kinase II beta [Source:HGNC Symbol;Acc:HGNC:1461]
ENSFCAG00000025365	ANGPT4	0.759795	4.69788e-05	0.00116603	angiopoietin 4 [Source:HGNC Symbol;Acc:HGNC:487]
ENSFCAG00000006617	TYROBP	0.764916	4.76025e-05	0.00117972	TYRO protein tyrosine kinase binding protein [Source:HGNC Symbol;Acc:HGNC:12449]
ENSFCAG00000010286	KIF23	-0.775293	4.76977e-05	0.00118028	kinesin family member 23 [Source:HGNC Symbol;Acc:HGNC:6392]
ENSFCAG00000028385	RALGAPA2	0.811361	4.85573e-05	0.00119912	Ral GTPase activating protein, alpha subunit 2 (catalytic) [Source:HGNC Symbol;Acc:HGNC:16207]
ENSFCAG00000015699	LBX1	3.12145	4.8606e-05	0.00119912	ladybird homeobox 1 [Source:HGNC Symbol;Acc:HGNC:16960]
ENSFCAG00000005205	ITGAM	1.26712	4.91559e-05	0.00121085	integrin subunit alpha M [Source:HGNC Symbol;Acc:HGNC:6149]
ENSFCAG00000005679	CHRND	2.84741	5.01655e-05	0.00123386	cholinergic receptor, nicotinic delta [Source:HGNC Symbol;Acc:HGNC:1965]
ENSFCAG00000013078	C8orf4	-0.727212	5.05506e-05	0.00124146	chromosome 8 open reading frame 4 [Source:HGNC Symbol;Acc:HGNC:1357]
ENSFCAG00000001602	CLEC4G	2.81431	5.08048e-05	0.0012424	C-type lectin domain family 4 member G [Source:HGNC Symbol;Acc:HGNC:24591]
ENSFCAG00000009230	TYMS	-0.704012	5.08136e-05	0.0012424	thymidylate synthetase [Source:HGNC Symbol;Acc:HGNC:12441]
ENSFCAG00000014308	CPM	1.49133	5.08269e-05	0.0012424	carboxypeptidase M [Source:HGNC Symbol;Acc:HGNC:2311]
ENSFCAG00000010113	DENND2D	0.919057	5.08938e-05	0.0012424	DENN/MADD domain containing 2D [Source:HGNC Symbol;Acc:HGNC:26192]
ENSFCAG00000024310	MFAP4	0.776985	5.13326e-05	0.00125121	microfibrillar associated protein 4 [Source:HGNC Symbol;Acc:HGNC:7035]
ENSFCAG00000003089	MUC5B	4.57711	5.1408e-05	0.00125121	mucin 5B, oligomeric mucus/gel-forming [Source:HGNC Symbol;Acc:HGNC:7516]
ENSFCAG00000000906	PFKFB1	2.13131	5.19844e-05	0.00126335	6-phosphofructo-2-kinase/fructose-2,6-biphosphatase 1 [Source:HGNC Symbol;Acc:HGNC:8872]
ENSFCAG00000010251	GRIN1	3.86645	5.20751e-05	0.00126367	glutamate receptor, ionotropic, N-methyl D-aspartate 1 [Source:HGNC Symbol;Acc:HGNC:4584]
ENSFCAG00000014427	PBK	-0.892169	5.22339e-05	0.00126564	PDZ binding kinase [Source:HGNC Symbol;Acc:HGNC:18282]
ENSFCAG00000022918	HNMT	0.835114	5.23433e-05	0.00126641	histamine N-methyltransferase [Source:HGNC Symbol;Acc:HGNC:5028]
ENSFCAG00000013558	PTER	1.87091	5.40308e-05	0.00130299	phosphotriesterase related [Source:HGNC Symbol;Acc:HGNC:9590]
ENSFCAG00000003505	SCN4A	2.52289	5.40861e-05	0.00130299	sodium channel, voltage gated, type IV alpha subunit [Source:HGNC Symbol;Acc:HGNC:10591]
ENSFCAG00000009311	PLA2G4F	-0.731864	5.4095e-05	0.00130299	phospholipase A2 group IVF [Source:HGNC Symbol;Acc:HGNC:27396]
ENSFCAG00000006939	TH	3.95199	5.42948e-05	0.00130509	tyrosine hydroxylase [Source:HGNC Symbol;Acc:HGNC:11782]
ENSFCAG00000015357	SPDEF	3.25422	5.43419e-05	0.00130509	SAM pointed domain containing ETS transcription factor [Source:HGNC Symbol;Acc:HGNC:17257]
ENSFCAG00000026524	AOX2	-0.791228	5.44981e-05	0.00130691	Felis catus aldehyde oxidase 1 (AOX1), mRNA. [Source:RefSeq mRNA;Acc:NM_001290238]
ENSFCAG00000004729	VAT1L	-1.16886	5.48748e-05	0.00131401	vesicle amine transport 1-like [Source:HGNC Symbol;Acc:HGNC:29315]
ENSFCAG00000013619	MYOZ1	2.4416	5.49621e-05	0.00131417	myozenin 1 [Source:HGNC Symbol;Acc:HGNC:13752]
ENSFCAG00000015761	B4GALT3	0.940492	5.51265e-05	0.00131556	UDP-Gal:betaGlcNAc beta 1,4- galactosyltransferase, polypeptide 3 [Source:HGNC Symbol;Acc:HGNC:926]
ENSFCAG00000022703	.	-0.95703	5.51813e-05	0.00131556	Sulfotransferase [Source:UniProtKB/TrEMBL;Acc:M3WQ70]
ENSFCAG00000008024	ASB16	2.41586	5.55222e-05	0.00132175	ankyrin repeat and SOCS box containing 16 [Source:HGNC Symbol;Acc:HGNC:19768]
ENSFCAG00000029148	WNT16	-1.55992	5.56377e-05	0.00132257	wingless-type MMTV integration site family member 16 [Source:HGNC Symbol;Acc:HGNC:16267]
ENSFCAG00000015298	CPZ	1.33669	5.59041e-05	0.00132697	carboxypeptidase Z [Source:HGNC Symbol;Acc:HGNC:2333]
ENSFCAG00000024132	TNFRSF11A	1.15711	5.61842e-05	0.00133168	tumor necrosis factor receptor superfamily member 11a [Source:HGNC Symbol;Acc:HGNC:11908]
ENSFCAG00000003240	SLN	2.47916	5.76223e-05	0.0013625	Uncharacterized protein [Source:UniProtKB/TrEMBL;Acc:M3W000]
ENSFCAG00000009642	TOP2A	-0.741805	5.76517e-05	0.0013625	topoisomerase (DNA) II alpha [Source:HGNC Symbol;Acc:HGNC:11989]
ENSFCAG00000029486	.	2.55238	5.93951e-05	0.00140167	Uncharacterized protein [Source:UniProtKB/TrEMBL;Acc:M3X3M0]
ENSFCAG00000002531	SPI1	1.02789	5.95219e-05	0.00140212	Spi-1 proto-oncogene [Source:HGNC Symbol;Acc:HGNC:11241]
ENSFCAG00000001843	KLHL30	1.76061	5.95939e-05	0.00140212	kelch like family member 30 [Source:HGNC Symbol;Acc:HGNC:24770]
ENSFCAG00000004557	.	-0.862736	5.96718e-05	0.00140212	xanthine dehydrogenase [Source:HGNC Symbol;Acc:HGNC:12805]
ENSFCAG00000012466	COL8A2	1.15382	5.9869e-05	0.00140472	collagen, type VIII, alpha 2 [Source:HGNC Symbol;Acc:HGNC:2216]
ENSFCAG00000032034	CHRM3	1.2855	6.02061e-05	0.00141061	cholinergic receptor, muscarinic 3 [Source:HGNC Symbol;Acc:HGNC:1952]
ENSFCAG00000024954	SMTNL2	1.23057	6.04782e-05	0.00141495	smoothelin-like 2 [Source:HGNC Symbol;Acc:HGNC:24764]
ENSFCAG00000004674	IGSF5	1.53834	6.06542e-05	0.00141703	immunoglobulin superfamily member 5 [Source:HGNC Symbol;Acc:HGNC:5952]
ENSFCAG00000026921	WBSCR27	1.47004	6.0854e-05	0.00141967	Williams Beuren syndrome chromosome region 27 [Source:HGNC Symbol;Acc:HGNC:19068]
ENSFCAG00000005465	HIGD1B	1.65618	6.12729e-05	0.0014274	HIG1 hypoxia inducible domain family member 1B [Source:HGNC Symbol;Acc:HGNC:24318]
ENSFCAG00000010453	ANO7	1.69215	6.24207e-05	0.00145206	anoctamin 7 [Source:HGNC Symbol;Acc:HGNC:31677]
ENSFCAG00000025931	.	1.45499	6.29299e-05	0.00146182	Uncharacterized protein [Source:UniProtKB/TrEMBL;Acc:M3XAM2]
ENSFCAG00000024703	.	0.757861	6.62549e-05	0.00153687	Uncharacterized protein [Source:UniProtKB/TrEMBL;Acc:M3WRI9]
ENSFCAG00000022445	LSP1	0.855936	6.72689e-05	0.00155817	lymphocyte-specific protein 1 [Source:HGNC Symbol;Acc:HGNC:6707]
ENSFCAG00000012438	KRT9	-1.85259	6.74275e-05	0.00155963	keratin 9, type I [Source:HGNC Symbol;Acc:HGNC:6447]
ENSFCAG00000008260	.	1.67406	6.85573e-05	0.00158352	Uncharacterized protein [Source:UniProtKB/TrEMBL;Acc:M3W990]
ENSFCAG00000000543	C1QB	0.820133	6.8804e-05	0.00158697	complement component 1, q subcomponent, B chain [Source:HGNC Symbol;Acc:HGNC:1242]
ENSFCAG00000001894	PLTP	0.768452	7.03807e-05	0.00162104	phospholipid transfer protein [Source:HGNC Symbol;Acc:HGNC:9093]
ENSFCAG00000009238	PTPN22	1.26443	7.17509e-05	0.00164978	protein tyrosine phosphatase, non-receptor type 22 (lymphoid) [Source:HGNC Symbol;Acc:HGNC:9652]
ENSFCAG00000025413	ADAM22	-0.899634	7.18305e-05	0.00164978	ADAM metallopeptidase domain 22 [Source:HGNC Symbol;Acc:HGNC:201]
ENSFCAG00000001353	SLC16A13	0.931534	7.20859e-05	0.00165257	solute carrier family 16 member 13 [Source:HGNC Symbol;Acc:HGNC:31037]
ENSFCAG00000027219	IDH2	0.994362	7.21733e-05	0.00165257	isocitrate dehydrogenase 2 (NADP+), mitochondrial [Source:HGNC Symbol;Acc:HGNC:5383]
ENSFCAG00000005204	TRIM45	0.852172	7.22561e-05	0.00165257	tripartite motif containing 45 [Source:HGNC Symbol;Acc:HGNC:19018]
ENSFCAG00000000301	ARHGEF4	-0.724426	7.41043e-05	0.00169246	Rho guanine nucleotide exchange factor 4 [Source:HGNC Symbol;Acc:HGNC:684]
ENSFCAG00000025355	KCNN2	1.64776	7.45801e-05	0.00170095	potassium channel, calcium activated intermediate/small conductance subfamily N alpha, member 2 [Source:HGNC Symbol;Acc:HGNC:6291]
ENSFCAG00000011044	SLC16A14	-0.68586	7.53742e-05	0.00171666	solute carrier family 16 member 14 [Source:HGNC Symbol;Acc:HGNC:26417]
ENSFCAG00000003525	CENPE	-0.849216	7.56876e-05	0.00172139	centromere protein E [Source:HGNC Symbol;Acc:HGNC:1856]
ENSFCAG00000005681	CHRNG	3.97016	7.69514e-05	0.0017477	cholinergic receptor, nicotinic gamma [Source:HGNC Symbol;Acc:HGNC:1967]
ENSFCAG00000000754	ADAMTSL4	0.807199	7.73255e-05	0.00175375	ADAMTS like 4 [Source:HGNC Symbol;Acc:HGNC:19706]
ENSFCAG00000023919	PKIA	1.67977	7.76772e-05	0.00175831	protein kinase (cAMP-dependent, catalytic) inhibitor alpha [Source:HGNC Symbol;Acc:HGNC:9017]
ENSFCAG00000007099	GAD1	-1.64422	7.77422e-05	0.00175831	glutamate decarboxylase 1 [Source:HGNC Symbol;Acc:HGNC:4092]
ENSFCAG00000031245	TNNI2	2.40717	7.82787e-05	0.00176799	troponin I type 2 (skeletal, fast) [Source:HGNC Symbol;Acc:HGNC:11946]
ENSFCAG00000006464	CIDEA	0.969616	7.8824e-05	0.00177785	cell death-inducing DFFA-like effector a [Source:HGNC Symbol;Acc:HGNC:1976]
ENSFCAG00000001856	KIAA1456	-1.1006	7.95461e-05	0.00179166	KIAA1456 [Source:HGNC Symbol;Acc:HGNC:26725]
ENSFCAG00000012879	CCDC69	1.07292	7.96647e-05	0.00179185	coiled-coil domain containing 69 [Source:HGNC Symbol;Acc:HGNC:24487]
ENSFCAG00000009459	RACGAP1	-0.764586	8.11463e-05	0.00182065	Rac GTPase activating protein 1 [Source:HGNC Symbol;Acc:HGNC:9804]
ENSFCAG00000006670	NXPH1	1.72407	8.11683e-05	0.00182065	neurexophilin 1 [Source:HGNC Symbol;Acc:HGNC:20693]
ENSFCAG00000003811	PRSS35	2.26318	8.14824e-05	0.00182518	protease, serine 35 [Source:HGNC Symbol;Acc:HGNC:21387]
ENSFCAG00000011703	LEPR	0.931279	8.17842e-05	0.00182943	leptin receptor [Source:HGNC Symbol;Acc:HGNC:6554]
ENSFCAG00000003146	LMNB1	-0.708911	8.20122e-05	0.00183202	lamin B1 [Source:HGNC Symbol;Acc:HGNC:6637]
ENSFCAG00000006472	PAPPA2	2.03266	8.29431e-05	0.00185028	pappalysin 2 [Source:HGNC Symbol;Acc:HGNC:14615]
ENSFCAG00000012013	CACNG4	-1.23702	8.35961e-05	0.0018623	calcium channel, voltage-dependent, gamma subunit 4 [Source:HGNC Symbol;Acc:HGNC:1408]
ENSFCAG00000008709	SLC15A2	1.16471	8.48359e-05	0.00188734	solute carrier family 15 (oligopeptide transporter), member 2 [Source:HGNC Symbol;Acc:HGNC:10921]
ENSFCAG00000012599	MIS18BP1	-0.74314	8.64325e-05	0.00192024	MIS18 binding protein 1 [Source:HGNC Symbol;Acc:HGNC:20190]
ENSFCAG00000008243	TBC1D16	1.24172	8.68305e-05	0.00192646	TBC1 domain family member 16 [Source:HGNC Symbol;Acc:HGNC:28356]
ENSFCAG00000008687	.	2.49616	8.75675e-05	0.00194017	myosin light chain kinase family member 4 [Source:HGNC Symbol;Acc:HGNC:27972]
ENSFCAG00000012380	C10orf90	1.49421	8.98868e-05	0.00198885	chromosome 10 open reading frame 90 [Source:HGNC Symbol;Acc:HGNC:26563]
ENSFCAG00000005322	.	1.11544	9.07074e-05	0.00200429	Uncharacterized protein [Source:UniProtKB/TrEMBL;Acc:M3W3V7]
ENSFCAG00000007936	.	1.40824	9.09712e-05	0.0020074	Uncharacterized protein [Source:UniProtKB/TrEMBL;Acc:M3W8N6]
ENSFCAG00000012098	ACTG2	1.17442	9.17642e-05	0.00202216	actin, gamma 2, smooth muscle, enteric [Source:HGNC Symbol;Acc:HGNC:145]
ENSFCAG00000008480	CFL2	0.791905	9.46004e-05	0.00208185	cofilin 2 (muscle) [Source:HGNC Symbol;Acc:HGNC:1875]
ENSFCAG00000022669	.	1.3054	9.48914e-05	0.00208544	Uncharacterized protein [Source:UniProtKB/TrEMBL;Acc:M3WVS6]
ENSFCAG00000010705	ITPRIPL1	0.97466	9.70302e-05	0.00212957	inositol 1,4,5-trisphosphate receptor interacting protein-like 1 [Source:HGNC Symbol;Acc:HGNC:29371]
ENSFCAG00000006548	CSRP2	-0.812011	9.76653e-05	0.00214063	cysteine and glycine rich protein 2 [Source:HGNC Symbol;Acc:HGNC:2470]
ENSFCAG00000023290	.	-0.737758	9.80967e-05	0.0021472	Uncharacterized protein [Source:UniProtKB/TrEMBL;Acc:M3WZL5]
ENSFCAG00000008518	LPIN1	0.735156	9.9373e-05	0.00217175	lipin 1 [Source:HGNC Symbol;Acc:HGNC:13345]
ENSFCAG00000031477	.	2.09422	9.94849e-05	0.00217175	Uncharacterized protein [Source:UniProtKB/TrEMBL;Acc:M3X4V8]
ENSFCAG00000026468	ACADM	0.8473	0.000103158	0.00224892	acyl-CoA dehydrogenase, C-4 to C-12 straight chain [Source:HGNC Symbol;Acc:HGNC:89]
ENSFCAG00000011462	CILP	1.36573	0.00010395	0.00226251	cartilage intermediate layer protein [Source:HGNC Symbol;Acc:HGNC:1980]
ENSFCAG00000018263	CLEC2D	0.913849	0.000104059	0.00226251	C-type lectin domain family 2 member D [Source:HGNC Symbol;Acc:HGNC:14351]
ENSFCAG00000018957	COL28A1	1.29183	0.000105993	0.0023015	collagen, type XXVIII, alpha 1 [Source:HGNC Symbol;Acc:HGNC:22442]
ENSFCAG00000031492	ESR1	0.991174	0.000108568	0.00235429	estrogen receptor 1 [Source:HGNC Symbol;Acc:HGNC:3467]
ENSFCAG00000013853	SYT17	-0.98124	0.000109315	0.00236733	synaptotagmin 17 [Source:HGNC Symbol;Acc:HGNC:24119]
ENSFCAG00000008822	.	2.37117	0.000109741	0.0023734	KIR2.2; Uncharacterized protein [Source:UniProtKB/TrEMBL;Acc:K4LR19]
ENSFCAG00000022740	.	2.41392	0.000110234	0.0023809	-
ENSFCAG00000010181	PADI2	0.944704	0.000111484	0.00240472	peptidyl arginine deiminase, type II [Source:HGNC Symbol;Acc:HGNC:18341]
ENSFCAG00000003957	MYH3	1.70024	0.000112599	0.00242557	myosin, heavy chain 3, skeletal muscle, embryonic [Source:HGNC Symbol;Acc:HGNC:7573]
ENSFCAG00000024035	PAQR9	2.59909	0.000117753	0.00253325	progestin and adipoQ receptor family member IX [Source:HGNC Symbol;Acc:HGNC:30131]
ENSFCAG00000011340	.	1.06035	0.000118022	0.00253569	-
ENSFCAG00000031558	.	1.90924	0.00011893	0.00255183	Uncharacterized protein [Source:UniProtKB/TrEMBL;Acc:M3X1L2]
ENSFCAG00000008273	.	-0.813585	0.000120442	0.00258087	Uncharacterized protein [Source:UniProtKB/TrEMBL;Acc:M3W9A3]
ENSFCAG00000014791	.	1.44815	0.000122863	0.00262931	-
ENSFCAG00000009102	IBSP	0.857225	0.000123046	0.00262976	integrin-binding sialoprotein [Source:HGNC Symbol;Acc:HGNC:5341]
ENSFCAG00000005582	FITM1	1.94891	0.000123751	0.00264137	fat storage-inducing transmembrane protein 1 [Source:HGNC Symbol;Acc:HGNC:33714]
ENSFCAG00000000449	ELF3	0.737516	0.000124088	0.0026451	E74-like factor 3 (ets domain transcription factor, epithelial-specific ) [Source:HGNC Symbol;Acc:HGNC:3318]
ENSFCAG00000004412	GALNT6	0.962677	0.000126685	0.00269694	polypeptide N-acetylgalactosaminyltransferase 6 [Source:HGNC Symbol;Acc:HGNC:4128]
ENSFCAG00000002774	TREM2	1.29343	0.000129224	0.00274741	triggering receptor expressed on myeloid cells 2 [Source:HGNC Symbol;Acc:HGNC:17761]
ENSFCAG00000030415	MFAP5	1.44095	0.00012998	0.00275988	microfibrillar associated protein 5 [Source:HGNC Symbol;Acc:HGNC:29673]
ENSFCAG00000029292	.	2.70637	0.000131886	0.00279671	Uncharacterized protein [Source:UniProtKB/TrEMBL;Acc:M3X2G1]
ENSFCAG00000012608	SEMA5A	-0.692722	0.00013317	0.00282026	sema domain, seven thrombospondin repeats (type 1 and type 1-like), transmembrane domain (TM) and short cytoplasmic domain, (semaphorin) 5A [Source:HGNC Symbol;Acc:HGNC:10736]
ENSFCAG00000027582	.	2.81214	0.000133583	0.00282533	Uncharacterized protein [Source:UniProtKB/TrEMBL;Acc:M3WRW6]
ENSFCAG00000025993	.	-1.88459	0.000133781	0.00282586	Uncharacterized protein [Source:UniProtKB/TrEMBL;Acc:M3XCR3]
ENSFCAG00000015717	NT5DC2	0.667887	0.00013449	0.00283684	5'-nucleotidase domain containing 2 [Source:HGNC Symbol;Acc:HGNC:25717]
ENSFCAG00000001955	NME9	-1.42455	0.000134648	0.00283684	NME/NM23 family member 9 [Source:HGNC Symbol;Acc:HGNC:21343]
ENSFCAG00000031173	CLDN7	1.03816	0.000135245	0.00284573	Claudin [Source:UniProtKB/TrEMBL;Acc:M3WXP4]
ENSFCAG00000001572	CCNB1	-0.732375	0.000135716	0.00285197	cyclin B1 [Source:HGNC Symbol;Acc:HGNC:1579]
ENSFCAG00000022301	CENPQ	-0.707613	0.00013652	0.00286517	centromere protein Q [Source:HGNC Symbol;Acc:HGNC:21347]
ENSFCAG00000026702	HID1	0.990517	0.00013673	0.00286589	HID1 domain containing [Source:HGNC Symbol;Acc:HGNC:15736]
ENSFCAG00000018967	PAX3	2.1562	0.000138503	0.00289932	paired box 3 [Source:HGNC Symbol;Acc:HGNC:8617]
ENSFCAG00000012452	P2RX4	0.786297	0.000138978	0.00290552	purinergic receptor P2X, ligand gated ion channel, 4 [Source:HGNC Symbol;Acc:HGNC:8535]
ENSFCAG00000013504	COL6A6	1.47147	0.000139625	0.00291532	collagen, type VI, alpha 6 [Source:HGNC Symbol;Acc:HGNC:27023]
ENSFCAG00000025016	DDB2	-0.729449	0.000140666	0.0029333	damage-specific DNA binding protein 2 [Source:HGNC Symbol;Acc:HGNC:2718]
ENSFCAG00000022864	C16orf89	1.63961	0.000140988	0.00293625	chromosome 16 open reading frame 89 [Source:HGNC Symbol;Acc:HGNC:28687]
ENSFCAG00000001654	LRIT1	-1.43753	0.000142256	0.00295889	leucine-rich repeat, immunoglobulin-like and transmembrane domains 1 [Source:HGNC Symbol;Acc:HGNC:23404]
ENSFCAG00000000446	LMOD1	0.823698	0.000142573	0.0029617	leiomodin 1 (smooth muscle) [Source:HGNC Symbol;Acc:HGNC:6647]
ENSFCAG00000002087	KIF5A	-2.22732	0.000143377	0.00297114	kinesin family member 5A [Source:HGNC Symbol;Acc:HGNC:6323]
ENSFCAG00000011100	PLD4	1.26214	0.000143391	0.00297114	phospholipase D family member 4 [Source:HGNC Symbol;Acc:HGNC:23792]
ENSFCAG00000013243	KCNIP2	-1.23406	0.000143711	0.00297397	Kv channel interacting protein 2 [Source:HGNC Symbol;Acc:HGNC:15522]
ENSFCAG00000002494	ASB5	2.89655	0.000146702	0.00303203	ankyrin repeat and SOCS box containing 5 [Source:HGNC Symbol;Acc:HGNC:17180]
ENSFCAG00000023739	ADRA1A	1.37054	0.000147199	0.003036	adrenoceptor alpha 1A [Source:HGNC Symbol;Acc:HGNC:277]
ENSFCAG00000031827	TPD52L1	1.31858	0.000147267	0.003036	tumor protein D52-like 1 [Source:HGNC Symbol;Acc:HGNC:12006]
ENSFCAG00000003421	ACADSB	0.723114	0.000148313	0.0030506	acyl-CoA dehydrogenase, short/branched chain [Source:HGNC Symbol;Acc:HGNC:91]
ENSFCAG00000006909	NT5E	0.985256	0.000148349	0.0030506	5'-nucleotidase, ecto (CD73) [Source:HGNC Symbol;Acc:HGNC:8021]
ENSFCAG00000010245	OCSTAMP	2.32997	0.000148875	0.00305755	osteoclast stimulatory transmembrane protein [Source:HGNC Symbol;Acc:HGNC:16116]
ENSFCAG00000022924	.	2.78169	0.000150875	0.00309474	Uncharacterized protein [Source:UniProtKB/TrEMBL;Acc:M3WVL7]
ENSFCAG00000012878	ANXA6	0.730794	0.000152192	0.00311783	annexin A6 [Source:HGNC Symbol;Acc:HGNC:544]
ENSFCAG00000001228	LRRC20	1.56841	0.000153708	0.00314495	leucine rich repeat containing 20 [Source:HGNC Symbol;Acc:HGNC:23421]
ENSFCAG00000010561	MYH8	2.24952	0.000153915	0.00314522	myosin, heavy chain 8, skeletal muscle, perinatal [Source:HGNC Symbol;Acc:HGNC:7578]
ENSFCAG00000009978	WIF1	-1.03305	0.000154266	0.00314845	WNT inhibitory factor 1 [Source:HGNC Symbol;Acc:HGNC:18081]
ENSFCAG00000007505	NUP210	1.19311	0.000154555	0.00315041	nucleoporin 210kDa [Source:HGNC Symbol;Acc:HGNC:30052]
ENSFCAG00000005535	BCAR3	0.796728	0.000155238	0.00316038	breast cancer anti-estrogen resistance 3 [Source:HGNC Symbol;Acc:HGNC:973]
ENSFCAG00000012383	MPEG1	1.16097	0.000156472	0.00318154	macrophage expressed 1 [Source:HGNC Symbol;Acc:HGNC:29619]
ENSFCAG00000007746	ATP2A1	2.56554	0.000157272	0.00319381	ATPase, Ca++ transporting, cardiac muscle, fast twitch 1 [Source:HGNC Symbol;Acc:HGNC:811]
ENSFCAG00000010902	CACHD1	-0.768071	0.000157759	0.00319973	cache domain containing 1 [Source:HGNC Symbol;Acc:HGNC:29314]
ENSFCAG00000031787	FAM19A4	-1.26991	0.000159993	0.003241	family with sequence similarity 19 (chemokine (C-C motif)-like), member A4 [Source:HGNC Symbol;Acc:HGNC:21591]
ENSFCAG00000006789	FLAD1	0.716702	0.000161126	0.00325822	flavin adenine dinucleotide synthetase 1 [Source:HGNC Symbol;Acc:HGNC:24671]
ENSFCAG00000006139	ABCA8	0.723109	0.000161243	0.00325822	ATP binding cassette subfamily A member 8 [Source:HGNC Symbol;Acc:HGNC:38]
ENSFCAG00000024927	SCGB3A2	5.20546	0.00016226	0.00327472	secretoglobin, family 3A, member 2 [Source:HGNC Symbol;Acc:HGNC:18391]
ENSFCAG00000026090	.	2.51221	0.000163034	0.00328627	Uncharacterized protein [Source:UniProtKB/TrEMBL;Acc:M3XF36]
ENSFCAG00000002996	.	-0.76349	0.0001643	0.00330771	Uncharacterized protein [Source:UniProtKB/TrEMBL;Acc:M3VZJ4]
ENSFCAG00000022296	PDE3B	1.16848	0.000165746	0.00333271	phosphodiesterase 3B [Source:HGNC Symbol;Acc:HGNC:8779]
ENSFCAG00000031113	FAM107A	1.02034	0.000167337	0.00336055	family with sequence similarity 107 member A [Source:HGNC Symbol;Acc:HGNC:30827]
ENSFCAG00000029543	TBC1D30	-0.850209	0.000167868	0.00336707	TBC1 domain family member 30 [Source:HGNC Symbol;Acc:HGNC:29164]
ENSFCAG00000004210	S1PR3	1.23154	0.000168166	0.0033689	sphingosine-1-phosphate receptor 3 [Source:HGNC Symbol;Acc:HGNC:3167]
ENSFCAG00000001354	SLC16A11	2.31396	0.000168694	0.00337533	solute carrier family 16 member 11 [Source:HGNC Symbol;Acc:HGNC:23093]
ENSFCAG00000014585	AACS	0.654689	0.000170636	0.00341	acetoacetyl-CoA synthetase [Source:HGNC Symbol;Acc:HGNC:21298]
ENSFCAG00000014331	CILP2	1.79417	0.000171228	0.00341764	cartilage intermediate layer protein 2 [Source:HGNC Symbol;Acc:HGNC:24213]
ENSFCAG00000000797	FMNL1	0.882155	0.000172114	0.00343112	formin like 1 [Source:HGNC Symbol;Acc:HGNC:1212]
ENSFCAG00000027154	BCL11A	-0.654009	0.000172928	0.00344316	B-cell CLL/lymphoma 11A (zinc finger protein) [Source:HGNC Symbol;Acc:HGNC:13221]
ENSFCAG00000014286	GAL3ST2	1.31582	0.00017344	0.00344914	galactose-3-O-sulfotransferase 2 [Source:HGNC Symbol;Acc:HGNC:24869]
ENSFCAG00000029199	IL18	-0.72438	0.000174912	0.00347417	interleukin 18 [Source:HGNC Symbol;Acc:HGNC:5986]
ENSFCAG00000003151	LRIG1	0.780281	0.000177912	0.00352946	leucine-rich repeats and immunoglobulin-like domains 1 [Source:HGNC Symbol;Acc:HGNC:17360]
ENSFCAG00000007652	.	2.07208	0.000178683	0.00353849	Uncharacterized protein [Source:UniProtKB/TrEMBL;Acc:M3W839]
ENSFCAG00000001612	BEST3	1.97232	0.000178801	0.00353849	bestrophin 3 [Source:HGNC Symbol;Acc:HGNC:17105]
ENSFCAG00000025024	PRRX1	0.788811	0.000179305	0.00354415	paired related homeobox 1 [Source:HGNC Symbol;Acc:HGNC:9142]
ENSFCAG00000015113	CDC20	-0.70342	0.000182631	0.00360553	cell division cycle 20 [Source:HGNC Symbol;Acc:HGNC:1723]
ENSFCAG00000029536	.	-0.686179	0.000183242	0.00361322	-
ENSFCAG00000003942	RRM2	-0.694342	0.000183985	0.00362348	ribonucleotide reductase M2 [Source:HGNC Symbol;Acc:HGNC:10452]
ENSFCAG00000012933	MRPL12	0.771781	0.000184377	0.00362682	mitochondrial ribosomal protein L12 [Source:HGNC Symbol;Acc:HGNC:10378]
ENSFCAG00000031794	.	2.09335	0.000186884	0.00367171	Uncharacterized protein [Source:UniProtKB/TrEMBL;Acc:M3WUF8]
ENSFCAG00000010832	CRISPLD2	0.678905	0.000187634	0.00367245	cysteine-rich secretory protein LCCL domain containing 2 [Source:HGNC Symbol;Acc:HGNC:25248]
ENSFCAG00000007316	ARHGAP45	0.948778	0.000187669	0.00367245	histocompatibility (minor) HA-1 [Source:HGNC Symbol;Acc:HGNC:17102]
ENSFCAG00000024349	.	2.7469	0.000187798	0.00367245	Uncharacterized protein [Source:UniProtKB/TrEMBL;Acc:M3XDG7]
ENSFCAG00000005451	MAP1B	-1.13786	0.000187822	0.00367245	microtubule associated protein 1B [Source:HGNC Symbol;Acc:HGNC:6836]
ENSFCAG00000025517	.	1.7268	0.000189482	0.00370045	Uncharacterized protein [Source:UniProtKB/TrEMBL;Acc:M3WY54]
ENSFCAG00000025552	GOT2	0.846346	0.00019004	0.00370254	glutamic-oxaloacetic transaminase 2 [Source:HGNC Symbol;Acc:HGNC:4433]
ENSFCAG00000011378	MCM4	-0.659357	0.000190043	0.00370254	minichromosome maintenance complex component 4 [Source:HGNC Symbol;Acc:HGNC:6947]
ENSFCAG00000015473	PTH1R	0.662188	0.000191199	0.00372063	parathyroid hormone 1 receptor [Source:HGNC Symbol;Acc:HGNC:9608]
ENSFCAG00000027107	GFRA1	1.13065	0.000191535	0.00372236	GDNF family receptor alpha 1 [Source:HGNC Symbol;Acc:HGNC:4243]
ENSFCAG00000000974	TXNRD3	-0.716286	0.000192184	0.00372236	thioredoxin reductase 3 [Source:HGNC Symbol;Acc:HGNC:20667]
ENSFCAG00000013100	ARL11	1.37268	0.000192198	0.00372236	ADP ribosylation factor like GTPase 11 [Source:HGNC Symbol;Acc:HGNC:24046]
ENSFCAG00000029732	.	1.47286	0.00019226	0.00372236	Uncharacterized protein [Source:UniProtKB/TrEMBL;Acc:M3X3A3]
ENSFCAG00000015080	PROM1	1.19187	0.000192439	0.00372236	prominin 1 [Source:HGNC Symbol;Acc:HGNC:9454]
ENSFCAG00000005100	PRSS12	-0.78595	0.000192705	0.00372236	protease, serine 12 [Source:HGNC Symbol;Acc:HGNC:9477]
ENSFCAG00000025263	KCNN1	1.07315	0.000192886	0.00372236	potassium channel, calcium activated intermediate/small conductance subfamily N alpha, member 1 [Source:HGNC Symbol;Acc:HGNC:6290]
ENSFCAG00000009573	.	-0.813562	0.000193463	0.00372908	spondin 1, extracellular matrix protein [Source:HGNC Symbol;Acc:HGNC:11252]
ENSFCAG00000008444	RAB38	-0.739929	0.000193888	0.00373132	RAB38, member RAS oncogene family [Source:HGNC Symbol;Acc:HGNC:9776]
ENSFCAG00000000350	LMAN1L	3.83375	0.000194037	0.00373132	lectin, mannose-binding, 1 like [Source:HGNC Symbol;Acc:HGNC:6632]
ENSFCAG00000000167	AKNA	0.799853	0.000194446	0.00373478	AT-hook transcription factor [Source:HGNC Symbol;Acc:HGNC:24108]
ENSFCAG00000027730	PDE4D	0.717701	0.000195259	0.00374599	phosphodiesterase 4D [Source:HGNC Symbol;Acc:HGNC:8783]
ENSFCAG00000005782	RSPO2	1.93842	0.000195811	0.00375216	R-spondin 2 [Source:HGNC Symbol;Acc:HGNC:28583]
ENSFCAG00000001601	FCER2	2.15299	0.000199533	0.003819	Fc fragment of IgE, low affinity II, receptor for (CD23) [Source:HGNC Symbol;Acc:HGNC:3612]
ENSFCAG00000026498	CRLF2	1.6104	0.000199921	0.00382193	cytokine receptor-like factor 2 [Source:HGNC Symbol;Acc:HGNC:14281]
ENSFCAG00000012199	RASGRF1	-1.32094	0.000201264	0.0038431	Ras protein specific guanine nucleotide releasing factor 1 [Source:HGNC Symbol;Acc:HGNC:9875]
ENSFCAG00000025798	TOX2	1.7266	0.000202469	0.0038616	TOX high mobility group box family member 2 [Source:HGNC Symbol;Acc:HGNC:16095]
ENSFCAG00000004069	DERL3	1.34648	0.000202834	0.00386404	derlin 3 [Source:HGNC Symbol;Acc:HGNC:14236]
ENSFCAG00000012420	MYO1D	0.758284	0.00020426	0.00388665	myosin ID [Source:HGNC Symbol;Acc:HGNC:7598]
ENSFCAG00000031585	HAND2	1.88275	0.000204981	0.00389538	heart and neural crest derivatives expressed 2 [Source:HGNC Symbol;Acc:HGNC:4808]
ENSFCAG00000022110	LINC00935	1.55374	0.000205196	0.00389538	Uncharacterized protein [Source:UniProtKB/TrEMBL;Acc:M3WY38]
ENSFCAG00000023548	.	1.45706	0.000208942	0.00396189	Ferritin [Source:UniProtKB/TrEMBL;Acc:M3X2U4]
ENSFCAG00000010501	GMPR	0.737359	0.000214805	0.00406831	guanosine monophosphate reductase [Source:HGNC Symbol;Acc:HGNC:4376]
ENSFCAG00000024046	ACADL	0.759889	0.00021547	0.00407617	acyl-CoA dehydrogenase, long chain [Source:HGNC Symbol;Acc:HGNC:88]
ENSFCAG00000015732	KLF15	1.02221	0.000217453	0.00410892	Kruppel-like factor 15 [Source:HGNC Symbol;Acc:HGNC:14536]
ENSFCAG00000003482	RASSF4	0.986523	0.000219387	0.00413627	Ras association (RalGDS/AF-6) domain family member 4 [Source:HGNC Symbol;Acc:HGNC:20793]
ENSFCAG00000009569	SMOC1	0.860462	0.000219407	0.00413627	SPARC related modular calcium binding 1 [Source:HGNC Symbol;Acc:HGNC:20318]
ENSFCAG00000005946	VEGFB	0.772864	0.000226998	0.00427443	vascular endothelial growth factor B [Source:HGNC Symbol;Acc:HGNC:12681]
ENSFCAG00000019397	OTOA	2.41751	0.000229488	0.00431633	otoancorin [Source:HGNC Symbol;Acc:HGNC:16378]
ENSFCAG00000011911	.	1.46499	0.000230517	0.0043307	mitogen-activated protein kinase 12 [Source:HGNC Symbol;Acc:HGNC:6874]
ENSFCAG00000023673	SLC35G1	-0.844426	0.000230897	0.00433283	solute carrier family 35 member G1 [Source:HGNC Symbol;Acc:HGNC:26607]
ENSFCAG00000000458	DLK1	2.49645	0.000231166	0.0043329	delta-like 1 homolog (Drosophila) [Source:HGNC Symbol;Acc:HGNC:2907]
ENSFCAG00000007065	WNT10A	-0.752865	0.000233979	0.00438059	wingless-type MMTV integration site family member 10A [Source:HGNC Symbol;Acc:HGNC:13829]
ENSFCAG00000027678	CCDC116	1.7841	0.000235619	0.00440044	coiled-coil domain containing 116 [Source:HGNC Symbol;Acc:HGNC:26688]
ENSFCAG00000027973	NEURL2	1.25099	0.000235671	0.00440044	neuralized E3 ubiquitin protein ligase 2 [Source:HGNC Symbol;Acc:HGNC:16156]
ENSFCAG00000023152	GAS2L3	-0.71732	0.000235945	0.00440044	growth arrest specific 2 like 3 [Source:HGNC Symbol;Acc:HGNC:27475]
ENSFCAG00000014899	KCNIP4	-2.52585	0.000236119	0.00440044	Kv channel interacting protein 4 [Source:HGNC Symbol;Acc:HGNC:30083]
ENSFCAG00000010648	SPC25	-1.00055	0.000237854	0.00442744	SPC25, NDC80 kinetochore complex component [Source:HGNC Symbol;Acc:HGNC:24031]
ENSFCAG00000000542	C1QC	0.85582	0.000238111	0.00442744	complement component 1, q subcomponent, C chain [Source:HGNC Symbol;Acc:HGNC:1245]
ENSFCAG00000007077	TLX1	1.91296	0.000239901	0.00445565	T-cell leukemia homeobox 1 [Source:HGNC Symbol;Acc:HGNC:5056]
ENSFCAG00000005939	FERMT3	1.09098	0.000241085	0.0044711	fermitin family member 3 [Source:HGNC Symbol;Acc:HGNC:23151]
ENSFCAG00000025078	PGK2	2.75953	0.0002414	0.0044711	phosphoglycerate kinase 2 [Source:HGNC Symbol;Acc:HGNC:8898]
ENSFCAG00000011595	MEF2C	0.753049	0.000241555	0.0044711	myocyte enhancer factor 2C [Source:HGNC Symbol;Acc:HGNC:6996]
ENSFCAG00000003393	TBC1D10C	1.11522	0.000243717	0.004506	TBC1 domain family member 10C [Source:HGNC Symbol;Acc:HGNC:24702]
ENSFCAG00000027946	FOXA3	2.87046	0.000244666	0.00451842	forkhead box A3 [Source:HGNC Symbol;Acc:HGNC:5023]
ENSFCAG00000024249	MAP2	-0.686054	0.000245958	0.00453586	microtubule associated protein 2 [Source:HGNC Symbol;Acc:HGNC:6839]
ENSFCAG00000031790	LSMEM2	1.69859	0.000246166	0.00453586	leucine-rich single-pass membrane protein 2 [Source:HGNC Symbol;Acc:HGNC:26781]
ENSFCAG00000003695	CWH43	-0.65804	0.000247204	0.00454984	cell wall biogenesis 43 C-terminal homolog [Source:HGNC Symbol;Acc:HGNC:26133]
ENSFCAG00000024268	CD36	0.899996	0.000248393	0.00456657	CD36 molecule (thrombospondin receptor) [Source:HGNC Symbol;Acc:HGNC:1663]
ENSFCAG00000027294	CMTM8	1.3651	0.000250284	0.00459616	CKLF-like MARVEL transmembrane domain containing 8 [Source:HGNC Symbol;Acc:HGNC:19179]
ENSFCAG00000027128	.	-1.36241	0.00025261	0.00463022	Uncharacterized protein [Source:UniProtKB/TrEMBL;Acc:M3WS07]
ENSFCAG00000009293	APCDD1L	2.56213	0.000252707	0.00463022	adenomatosis polyposis coli down-regulated 1-like [Source:HGNC Symbol;Acc:HGNC:26892]
ENSFCAG00000009372	.	1.27285	0.000254901	0.00466518	-
ENSFCAG00000015120	KCNJ9	2.18495	0.000266263	0.00486766	potassium channel, inwardly rectifying subfamily J, member 9 [Source:HGNC Symbol;Acc:HGNC:6270]
ENSFCAG00000006022	GSTO2	-1.09549	0.00026691	0.00487402	glutathione S-transferase omega 2 [Source:HGNC Symbol;Acc:HGNC:23064]
ENSFCAG00000018359	SERPINB13	-1.03861	0.00026728	0.00487531	serpin peptidase inhibitor, clade B (ovalbumin), member 13 [Source:HGNC Symbol;Acc:HGNC:8944]
ENSFCAG00000019375	GPAT3	0.850871	0.000271076	0.00493903	glycerol-3-phosphate acyltransferase 3 [Source:HGNC Symbol;Acc:HGNC:28157]
ENSFCAG00000030275	CHPT1	0.665186	0.000272768	0.00496179	choline phosphotransferase 1 [Source:HGNC Symbol;Acc:HGNC:17852]
ENSFCAG00000025516	.	2.34536	0.000272934	0.00496179	Uncharacterized protein [Source:UniProtKB/TrEMBL;Acc:M3WWB5]
ENSFCAG00000022721	LAPTM5	0.754637	0.00027582	0.00500869	lysosomal protein transmembrane 5 [Source:HGNC Symbol;Acc:HGNC:29612]
ENSFCAG00000001258	RHAG	3.37351	0.000277583	0.0050351	Rh-associated glycoprotein [Source:HGNC Symbol;Acc:HGNC:10006]
ENSFCAG00000007308	CFD	1.72922	0.000278273	0.00504199	complement factor D (adipsin) [Source:HGNC Symbol;Acc:HGNC:2771]
ENSFCAG00000005880	CRAT	0.693028	0.000278675	0.00504367	carnitine O-acetyltransferase [Source:HGNC Symbol;Acc:HGNC:2342]
ENSFCAG00000027759	ODAM	-1.47149	0.000281751	0.00509369	odontogenic, ameloblast asssociated [Source:HGNC Symbol;Acc:HGNC:26043]
ENSFCAG00000006088	POPDC2	2.13834	0.000283349	0.00511592	popeye domain containing 2 [Source:HGNC Symbol;Acc:HGNC:17648]
ENSFCAG00000004362	ITGAX	0.949907	0.000283608	0.00511592	integrin subunit alpha X [Source:HGNC Symbol;Acc:HGNC:6152]
ENSFCAG00000005057	.	1.3979	0.000284511	0.00512654	Uncharacterized protein [Source:UniProtKB/TrEMBL;Acc:M3W3D9]
ENSFCAG00000024852	TUBA1C	-0.669224	0.000285047	0.00513053	tubulin alpha 1c [Source:HGNC Symbol;Acc:HGNC:20768]
ENSFCAG00000026771	KLB	1.67414	0.000286774	0.00515592	klotho beta [Source:HGNC Symbol;Acc:HGNC:15527]
ENSFCAG00000013207	CHPF2	0.643088	0.00028754	0.005164	chondroitin polymerizing factor 2 [Source:HGNC Symbol;Acc:HGNC:29270]
ENSFCAG00000014503	CCRL2	1.32566	0.000288321	0.00516728	chemokine (C-C motif) receptor-like 2 [Source:HGNC Symbol;Acc:HGNC:1612]
ENSFCAG00000006497	CALML4	1.14063	0.000288356	0.00516728	calmodulin like 4 [Source:HGNC Symbol;Acc:HGNC:18445]
ENSFCAG00000013720	SEL1L3	0.962532	0.000292174	0.00522995	sel-1 suppressor of lin-12-like 3 (C. elegans) [Source:HGNC Symbol;Acc:HGNC:29108]
ENSFCAG00000030778	NCAPG	-0.719873	0.000294163	0.00525978	non-SMC condensin I complex subunit G [Source:HGNC Symbol;Acc:HGNC:24304]
ENSFCAG00000002364	TIAM1	-0.716664	0.000300931	0.0053749	T-cell lymphoma invasion and metastasis 1 [Source:HGNC Symbol;Acc:HGNC:11805]
ENSFCAG00000006296	RILP	1.07657	0.000302525	0.00539746	Rab interacting lysosomal protein [Source:HGNC Symbol;Acc:HGNC:30266]
ENSFCAG00000026290	SUOX	0.728002	0.000307836	0.00548621	sulfite oxidase [Source:HGNC Symbol;Acc:HGNC:11460]
ENSFCAG00000002327	SMC2	-0.654205	0.000308836	0.00549802	structural maintenance of chromosomes 2 [Source:HGNC Symbol;Acc:HGNC:14011]
ENSFCAG00000024975	.	-0.824478	0.000310924	0.00552915	Uncharacterized protein [Source:UniProtKB/TrEMBL;Acc:M3WZ23]
ENSFCAG00000031424	MSX2	-0.833919	0.000311795	0.0055386	msh homeobox 2 [Source:HGNC Symbol;Acc:HGNC:7392]
ENSFCAG00000003738	TGFB2	-0.69754	0.000313663	0.00556101	transforming growth factor beta 2 [Source:HGNC Symbol;Acc:HGNC:11768]
ENSFCAG00000005668	EGR3	-1.12135	0.000313738	0.00556101	early growth response 3 [Source:HGNC Symbol;Acc:HGNC:3240]
ENSFCAG00000002653	TNNT3	2.55911	0.000314961	0.00557663	troponin T type 3 (skeletal, fast) [Source:HGNC Symbol;Acc:HGNC:11950]
ENSFCAG00000012885	SLC36A2	1.40292	0.000317258	0.00561121	solute carrier family 36 (proton/amino acid symporter), member 2 [Source:HGNC Symbol;Acc:HGNC:18762]
ENSFCAG00000025533	.	0.772846	0.000318908	0.00563427	insulin induced gene 1 [Source:HGNC Symbol;Acc:HGNC:6083]
ENSFCAG00000012494	PLXNC1	1.02991	0.000320167	0.0056504	plexin C1 [Source:HGNC Symbol;Acc:HGNC:9106]
ENSFCAG00000028601	.	1.4493	0.000321193	0.00566237	-
ENSFCAG00000002099	COL7A1	-0.778705	0.000322816	0.00568484	collagen, type VII, alpha 1 [Source:HGNC Symbol;Acc:HGNC:2214]
ENSFCAG00000009647	RASGRP3	0.832282	0.000325511	0.00572611	RAS guanyl releasing protein 3 (calcium and DAG-regulated) [Source:HGNC Symbol;Acc:HGNC:14545]
ENSFCAG00000005085	ACSL1	0.818678	0.000326062	0.00572963	acyl-CoA synthetase long-chain family member 1 [Source:HGNC Symbol;Acc:HGNC:3569]
ENSFCAG00000031781	FAM169A	-0.978803	0.000331557	0.00581991	family with sequence similarity 169 member A [Source:HGNC Symbol;Acc:HGNC:29138]
ENSFCAG00000030377	ADHFE1	1.11038	0.000333939	0.00585542	alcohol dehydrogenase, iron containing 1 [Source:HGNC Symbol;Acc:HGNC:16354]
ENSFCAG00000024069	TWF2	0.663327	0.000342322	0.00599596	twinfilin actin binding protein 2 [Source:HGNC Symbol;Acc:HGNC:9621]
ENSFCAG00000014204	TGFB3	-0.703141	0.000348065	0.00607898	transforming growth factor beta 3 [Source:HGNC Symbol;Acc:HGNC:11769]
ENSFCAG00000022102	KBTBD12	1.19224	0.000348212	0.00607898	kelch repeat and BTB (POZ) domain containing 12 [Source:HGNC Symbol;Acc:HGNC:25731]
ENSFCAG00000015705	ALAS1	0.815295	0.000348661	0.00607898	5'-aminolevulinate synthase 1 [Source:HGNC Symbol;Acc:HGNC:396]
ENSFCAG00000024122	GNA14	1.17697	0.000348894	0.00607898	guanine nucleotide binding protein (G protein), alpha 14 [Source:HGNC Symbol;Acc:HGNC:4382]
ENSFCAG00000009199	FCGRT	0.647203	0.000348926	0.00607898	Fc fragment of IgG, receptor, transporter, alpha [Source:HGNC Symbol;Acc:HGNC:3621]
ENSFCAG00000003080	PRKAA2	1.13091	0.000349632	0.00608479	protein kinase, AMP-activated, alpha 2 catalytic subunit [Source:HGNC Symbol;Acc:HGNC:9377]
ENSFCAG00000011134	.	1.44928	0.000350981	0.00609546	vanin 3 [Source:HGNC Symbol;Acc:HGNC:16431]
ENSFCAG00000012999	RET	1.66186	0.000350993	0.00609546	ret proto-oncogene [Source:HGNC Symbol;Acc:HGNC:9967]
ENSFCAG00000023474	LGI2	-0.801655	0.000352874	0.00612161	leucine-rich repeat LGI family member 2 [Source:HGNC Symbol;Acc:HGNC:18710]
ENSFCAG00000005402	NINL	-0.613899	0.000354838	0.00614913	ninein like [Source:HGNC Symbol;Acc:HGNC:29163]
ENSFCAG00000025470	.	-0.836794	0.000356278	0.00616226	Uncharacterized protein [Source:UniProtKB/TrEMBL;Acc:M3XFC5]
ENSFCAG00000015482	TFAP2B	-0.980059	0.000356351	0.00616226	transcription factor AP-2 beta (activating enhancer binding protein 2 beta) [Source:HGNC Symbol;Acc:HGNC:11743]
ENSFCAG00000002284	ITGB2	0.74898	0.0003585	0.00619286	integrin subunit beta 2 [Source:HGNC Symbol;Acc:HGNC:6155]
ENSFCAG00000023962	SERTAD4	-0.751664	0.000358929	0.0061937	SERTA domain containing 4 [Source:HGNC Symbol;Acc:HGNC:25236]
ENSFCAG00000003148	2003-03-01	-0.734277	0.000363497	0.0062659	membrane associated ring-CH-type finger 3 [Source:HGNC Symbol;Acc:HGNC:28728]
ENSFCAG00000029738	BTG3	-0.731285	0.000369879	0.00636918	BTG family member 3 [Source:HGNC Symbol;Acc:HGNC:1132]
ENSFCAG00000004523	.	0.788271	0.000370889	0.00637984	tenascin XB [Source:HGNC Symbol;Acc:HGNC:11976]
ENSFCAG00000022758	RFTN1	0.679097	0.000373068	0.00641055	raftlin, lipid raft linker 1 [Source:HGNC Symbol;Acc:HGNC:30278]
ENSFCAG00000012542	B3GNT7	1.23888	0.000381103	0.00654173	UDP-GlcNAc:betaGal beta-1,3-N-acetylglucosaminyltransferase 7 [Source:HGNC Symbol;Acc:HGNC:18811]
ENSFCAG00000001618	.	1.64984	0.000382108	0.00655209	Uncharacterized protein [Source:UniProtKB/TrEMBL;Acc:M3VWZ1]
ENSFCAG00000002402	ACADS	0.690654	0.000382752	0.00655623	acyl-CoA dehydrogenase, C-2 to C-3 short chain [Source:HGNC Symbol;Acc:HGNC:90]
ENSFCAG00000024387	GBGT1	0.757579	0.000384668	0.00658214	globoside alpha-1,3-N-acetylgalactosaminyltransferase 1 [Source:HGNC Symbol;Acc:HGNC:20460]
ENSFCAG00000027234	.	-2.73068	0.000385649	0.00659201	Elongation factor 1-alpha [Source:UniProtKB/TrEMBL;Acc:M3XC48]
ENSFCAG00000009789	FILIP1	0.895874	0.000386413	0.00659815	filamin A interacting protein 1 [Source:HGNC Symbol;Acc:HGNC:21015]
ENSFCAG00000005989	.	1.02829	0.000387088	0.00660276	long intergenic non-protein coding RNA 116 [Source:HGNC Symbol;Acc:HGNC:27339]
ENSFCAG00000031992	CDC25C	-1.01792	0.000388781	0.00662471	cell division cycle 25C [Source:HGNC Symbol;Acc:HGNC:1727]
ENSFCAG00000025407	NCF2	0.898344	0.00038948	0.00662971	neutrophil cytosolic factor 2 [Source:HGNC Symbol;Acc:HGNC:7661]
ENSFCAG00000014951	PLCB1	0.765168	0.000390275	0.0066363	phospholipase C beta 1 [Source:HGNC Symbol;Acc:HGNC:15917]
ENSFCAG00000010086	SLC24A2	3.58447	0.000394458	0.00670045	solute carrier family 24 (sodium/potassium/calcium exchanger), member 2 [Source:HGNC Symbol;Acc:HGNC:10976]
ENSFCAG00000014982	SDR16C5	0.836886	0.000396093	0.00672122	short chain dehydrogenase/reductase family 16C, member 5 [Source:HGNC Symbol;Acc:HGNC:30311]
ENSFCAG00000001352	CYP46A1	1.66097	0.000397765	0.00673958	cytochrome P450 family 46 subfamily A member 1 [Source:HGNC Symbol;Acc:HGNC:2641]
ENSFCAG00000005715	TMPRSS7	2.71085	0.000398002	0.00673958	transmembrane protease, serine 7 [Source:HGNC Symbol;Acc:HGNC:30846]
ENSFCAG00000005528	NUF2	-0.769844	0.000400428	0.00677363	NUF2, NDC80 kinetochore complex component [Source:HGNC Symbol;Acc:HGNC:14621]
ENSFCAG00000028665	.	-0.634505	0.000401596	0.00678002	bone morphogenetic protein 6 [Source:HGNC Symbol;Acc:HGNC:1073]
ENSFCAG00000000693	ATP13A5	-0.669651	0.000401638	0.00678002	ATPase type 13A5 [Source:HGNC Symbol;Acc:HGNC:31789]
ENSFCAG00000005573	PLN	1.14997	0.000405588	0.00683963	phospholamban [Source:HGNC Symbol;Acc:HGNC:9080]
ENSFCAG00000031471	.	-0.787249	0.000414414	0.00698102	Uncharacterized protein [Source:UniProtKB/TrEMBL;Acc:M3X7U0]
ENSFCAG00000028942	GIMAP1	1.29073	0.000414828	0.00698102	GTPase, IMAP family member 1 [Source:HGNC Symbol;Acc:HGNC:23237]
ENSFCAG00000029322	NXNL2	-2.35154	0.000415421	0.00698379	nucleoredoxin-like 2 [Source:HGNC Symbol;Acc:HGNC:30482]
ENSFCAG00000012212	MS4A2	3.16079	0.000417502	0.00701154	membrane-spanning 4-domains, subfamily A, member 2 [Source:HGNC Symbol;Acc:HGNC:7316]
ENSFCAG00000018526	ACO2	0.870177	0.000418537	0.00702169	aconitase 2 [Source:HGNC Symbol;Acc:HGNC:118]
ENSFCAG00000030265	GATA3	1.60312	0.000419869	0.0070349	GATA binding protein 3 [Source:HGNC Symbol;Acc:HGNC:4172]
ENSFCAG00000005033	UCP3	2.38859	0.000420187	0.0070349	uncoupling protein 3 (mitochondrial, proton carrier) [Source:HGNC Symbol;Acc:HGNC:12519]
ENSFCAG00000022953	SEMA3C	0.741424	0.000423894	0.00708968	sema domain, immunoglobulin domain (Ig), short basic domain, secreted, (semaphorin) 3C [Source:HGNC Symbol;Acc:HGNC:10725]
ENSFCAG00000027916	.	1.16222	0.000426316	0.00712233	Uncharacterized protein [Source:UniProtKB/TrEMBL;Acc:M3X485]
ENSFCAG00000010727	PIGA	-0.620547	0.00042672	0.00712233	phosphatidylinositol glycan anchor biosynthesis class A [Source:HGNC Symbol;Acc:HGNC:8957]
ENSFCAG00000023378	.	1.51874	0.000428776	0.00714925	Uncharacterized protein [Source:UniProtKB/TrEMBL;Acc:M3XAT1]
ENSFCAG00000018943	DLGAP5	-0.726244	0.000429373	0.00714925	discs, large (Drosophila) homolog-associated protein 5 [Source:HGNC Symbol;Acc:HGNC:16864]
ENSFCAG00000025704	MANSC4	-0.948525	0.000429861	0.00714925	MANSC domain containing 4 [Source:HGNC Symbol;Acc:HGNC:40023]
ENSFCAG00000030665	ACP5	2.14854	0.000430086	0.00714925	acid phosphatase 5, tartrate resistant [Source:HGNC Symbol;Acc:HGNC:124]
ENSFCAG00000010107	ADAP1	0.98715	0.000430685	0.00715191	ArfGAP with dual PH domains 1 [Source:HGNC Symbol;Acc:HGNC:16486]
ENSFCAG00000025232	MAGOH	-0.626744	0.000433736	0.00719525	mago homolog, exon junction complex core component [Source:HGNC Symbol;Acc:HGNC:6815]
ENSFCAG00000005424	LYZ	1.49676	0.000434869	0.00720672	lysozyme [Source:HGNC Symbol;Acc:HGNC:6740]
ENSFCAG00000004058	VPREB3	2.37673	0.000439636	0.00727831	pre-B lymphocyte 3 [Source:HGNC Symbol;Acc:HGNC:12710]
ENSFCAG00000024587	HOGA1	0.841479	0.000441154	0.00728665	4-hydroxy-2-oxoglutarate aldolase 1 [Source:HGNC Symbol;Acc:HGNC:25155]
ENSFCAG00000002161	TMEM171	1.23032	0.000441283	0.00728665	transmembrane protein 171 [Source:HGNC Symbol;Acc:HGNC:27031]
ENSFCAG00000004881	PDE4A	0.905129	0.00044148	0.00728665	phosphodiesterase 4A [Source:HGNC Symbol;Acc:HGNC:8780]
ENSFCAG00000005527	ACTN3	2.19505	0.000445459	0.00734059	actinin, alpha 3 (gene/pseudogene) [Source:HGNC Symbol;Acc:HGNC:165]
ENSFCAG00000011113	DTNBP1	-0.634101	0.000445648	0.00734059	dystrobrevin binding protein 1 [Source:HGNC Symbol;Acc:HGNC:17328]
ENSFCAG00000014934	HADHB	0.733674	0.000446883	0.0073535	hydroxyacyl-CoA dehydrogenase/3-ketoacyl-CoA thiolase/enoyl-CoA hydratase (trifunctional protein), beta subunit [Source:HGNC Symbol;Acc:HGNC:4803]
ENSFCAG00000004274	.	-0.800282	0.000447451	0.00735542	Uncharacterized protein [Source:UniProtKB/TrEMBL;Acc:M3W1W8]
ENSFCAG00000012880	HAPLN3	1.11591	0.000449393	0.00737421	hyaluronan and proteoglycan link protein 3 [Source:HGNC Symbol;Acc:HGNC:21446]
ENSFCAG00000009411	SUSD2	0.815248	0.000449498	0.00737421	sushi domain containing 2 [Source:HGNC Symbol;Acc:HGNC:30667]
ENSFCAG00000011943	GDPD5	-0.644008	0.000450558	0.00738418	glycerophosphodiester phosphodiesterase domain containing 5 [Source:HGNC Symbol;Acc:HGNC:28804]
ENSFCAG00000023714	LRRC7	1.4873	0.000452304	0.00740534	leucine rich repeat containing 7 [Source:HGNC Symbol;Acc:HGNC:18531]
ENSFCAG00000002984	KCNJ13	-1.19159	0.00045397	0.00742516	potassium channel, inwardly rectifying subfamily J, member 13 [Source:HGNC Symbol;Acc:HGNC:6259]
ENSFCAG00000028567	GMNN	-0.62821	0.000455254	0.0074387	geminin, DNA replication inhibitor [Source:HGNC Symbol;Acc:HGNC:17493]
ENSFCAG00000024706	ALX1	1.73012	0.000465727	0.00759675	ALX homeobox 1 [Source:HGNC Symbol;Acc:HGNC:1494]
ENSFCAG00000015066	ARPC1B	0.920319	0.000465858	0.00759675	actin related protein 2/3 complex subunit 1B [Source:HGNC Symbol;Acc:HGNC:704]
ENSFCAG00000019116	TMEM117	-0.717012	0.000467342	0.00761333	transmembrane protein 117 [Source:HGNC Symbol;Acc:HGNC:25308]
ENSFCAG00000028228	FAM20C	-0.644576	0.000472585	0.00769107	family with sequence similarity 20 member C [Source:HGNC Symbol;Acc:HGNC:22140]
ENSFCAG00000030020	KCNJ4	-0.975363	0.000476022	0.00773927	potassium channel, inwardly rectifying subfamily J, member 4 [Source:HGNC Symbol;Acc:HGNC:6265]
ENSFCAG00000030779	SLC26A10	1.20591	0.000477421	0.00775429	solute carrier family 26 member 10 [Source:HGNC Symbol;Acc:HGNC:14470]
ENSFCAG00000009413	CCNB2	-0.862198	0.000481421	0.00781147	cyclin B2 [Source:HGNC Symbol;Acc:HGNC:1580]
ENSFCAG00000005405	ATP1A4	2.64617	0.000483732	0.00784117	ATPase, Na+/K+ transporting, alpha 4 polypeptide [Source:HGNC Symbol;Acc:HGNC:14073]
ENSFCAG00000011771	MPZL2	-0.755759	0.000485896	0.00786842	myelin protein zero-like 2 [Source:HGNC Symbol;Acc:HGNC:3496]
ENSFCAG00000002816	KDELR3	0.688647	0.000490553	0.00793595	KDEL endoplasmic reticulum protein retention receptor 3 [Source:HGNC Symbol;Acc:HGNC:6306]
ENSFCAG00000025903	SLC14A1	-0.792873	0.000493406	0.00796761	solute carrier family 14 (urea transporter), member 1 (Kidd blood group) [Source:HGNC Symbol;Acc:HGNC:10918]
ENSFCAG00000026020	PNPLA2	0.687965	0.000493487	0.00796761	patatin like phospholipase domain containing 2 [Source:HGNC Symbol;Acc:HGNC:30802]
ENSFCAG00000008939	NINJ2	-1.33682	0.000496929	0.00801525	ninjurin 2 [Source:HGNC Symbol;Acc:HGNC:7825]
ENSFCAG00000000791	P3H2	-0.731122	0.00049803	0.00802508	prolyl 3-hydroxylase 2 [Source:HGNC Symbol;Acc:HGNC:19317]
ENSFCAG00000006655	CYBA	0.63936	0.000499466	0.00804027	cytochrome b-245, alpha polypeptide [Source:HGNC Symbol;Acc:HGNC:2577]
ENSFCAG00000007792	CD200	-0.648456	0.000502909	0.00808772	CD200 molecule [Source:HGNC Symbol;Acc:HGNC:7203]
ENSFCAG00000013794	STK32C	-0.965678	0.000506954	0.00814473	serine/threonine kinase 32C [Source:HGNC Symbol;Acc:HGNC:21332]
ENSFCAG00000009264	NOL3	0.806626	0.000507528	0.00814593	nucleolar protein 3 [Source:HGNC Symbol;Acc:HGNC:7869]
ENSFCAG00000024654	SALL1	-1.06861	0.00051136	0.00819392	spalt-like transcription factor 1 [Source:HGNC Symbol;Acc:HGNC:10524]
ENSFCAG00000029451	RARRES2	0.626016	0.000511523	0.00819392	retinoic acid receptor responder (tazarotene induced) 2 [Source:HGNC Symbol;Acc:HGNC:9868]
ENSFCAG00000014850	PIK3C2B	0.730787	0.000519363	0.00830746	phosphatidylinositol-4-phosphate 3-kinase catalytic subunit type 2 beta [Source:HGNC Symbol;Acc:HGNC:8972]
ENSFCAG00000006331	DUSP26	0.928987	0.000519991	0.00830746	dual specificity phosphatase 26 (putative) [Source:HGNC Symbol;Acc:HGNC:28161]
ENSFCAG00000009103	MEPE	1.00248	0.000520537	0.00830746	matrix extracellular phosphoglycoprotein [Source:HGNC Symbol;Acc:HGNC:13361]
ENSFCAG00000023718	NEK2	-0.851913	0.000520649	0.00830746	NIMA-related kinase 2 [Source:HGNC Symbol;Acc:HGNC:7745]
ENSFCAG00000008987	LRP12	-0.609169	0.000521607	0.0083146	LDL receptor related protein 12 [Source:HGNC Symbol;Acc:HGNC:31708]
ENSFCAG00000003109	LRRC30	1.91575	0.000525887	0.00837464	leucine rich repeat containing 30 [Source:HGNC Symbol;Acc:HGNC:30219]
ENSFCAG00000026754	OSR1	1.04395	0.000528908	0.00841453	odd-skipped related transciption factor 1 [Source:HGNC Symbol;Acc:HGNC:8111]
ENSFCAG00000015685	SOX9	0.96728	0.00053042	0.00843037	SRY-box 9 [Source:HGNC Symbol;Acc:HGNC:11204]
ENSFCAG00000001200	CES3	2.08025	0.000535064	0.0084959	carboxylesterase 3 [Source:HGNC Symbol;Acc:HGNC:1865]
ENSFCAG00000022929	SLC9A3R2	0.738352	0.000536457	0.00850974	solute carrier family 9, subfamily A (NHE3, cation proton antiporter 3), member 3 regulator 2 [Source:HGNC Symbol;Acc:HGNC:11076]
ENSFCAG00000023043	RHOV	-0.686339	0.000537971	0.00852546	ras homolog family member V [Source:HGNC Symbol;Acc:HGNC:18313]
ENSFCAG00000012352	SNRPD1	-0.629605	0.000545649	0.00863873	small nuclear ribonucleoprotein D1 polypeptide [Source:HGNC Symbol;Acc:HGNC:11158]
ENSFCAG00000012161	LPL	0.730034	0.000547411	0.00865822	lipoprotein lipase [Source:HGNC Symbol;Acc:HGNC:6677]
ENSFCAG00000012014	CACNG1	2.31796	0.000548483	0.00866677	calcium channel, voltage-dependent, gamma subunit 1 [Source:HGNC Symbol;Acc:HGNC:1405]
ENSFCAG00000001467	RBP2	-0.741526	0.000549427	0.00867329	retinol binding protein 2 [Source:HGNC Symbol;Acc:HGNC:9920]
ENSFCAG00000012167	CECR5	0.795587	0.000552418	0.00871207	cat eye syndrome chromosome region, candidate 5 [Source:HGNC Symbol;Acc:HGNC:1843]
ENSFCAG00000009272	FHOD1	0.669281	0.000558008	0.00879173	formin homology 2 domain containing 1 [Source:HGNC Symbol;Acc:HGNC:17905]
ENSFCAG00000015103	CHEK1	-0.758712	0.000559161	0.00879199	checkpoint kinase 1 [Source:HGNC Symbol;Acc:HGNC:1925]
ENSFCAG00000027120	TAC1	1.75025	0.000559512	0.00879199	tachykinin precursor 1 [Source:HGNC Symbol;Acc:HGNC:11517]
ENSFCAG00000023964	SMC4	-0.668448	0.000559642	0.00879199	structural maintenance of chromosomes 4 [Source:HGNC Symbol;Acc:HGNC:14013]
ENSFCAG00000007299	CRYL1	0.6604	0.000560417	0.00879568	crystallin lambda 1 [Source:HGNC Symbol;Acc:HGNC:18246]
ENSFCAG00000001936	KPNA2	-0.641859	0.000567027	0.00889087	karyopherin alpha 2 (RAG cohort 1, importin alpha 1) [Source:HGNC Symbol;Acc:HGNC:6395]
ENSFCAG00000015044	DCAF6	0.672386	0.000576064	0.0090239	DDB1 and CUL4 associated factor 6 [Source:HGNC Symbol;Acc:HGNC:30002]
ENSFCAG00000000481	NFIX	0.647823	0.000577563	0.0090387	nuclear factor I/X (CCAAT-binding transcription factor) [Source:HGNC Symbol;Acc:HGNC:7788]
ENSFCAG00000001027	C19orf47	1.18076	0.000582883	0.0091132	chromosome 19 open reading frame 47 [Source:HGNC Symbol;Acc:HGNC:26723]
ENSFCAG00000005054	ADGRE1	1.46134	0.00058394	0.00912099	adhesion G protein-coupled receptor E1 [Source:HGNC Symbol;Acc:HGNC:3336]
ENSFCAG00000014979	LRRC3B	1.56571	0.000586972	0.00915957	leucine rich repeat containing 3B [Source:HGNC Symbol;Acc:HGNC:28105]
ENSFCAG00000012064	ITGA1	0.600748	0.000591892	0.00922752	integrin subunit alpha 1 [Source:HGNC Symbol;Acc:HGNC:6134]
ENSFCAG00000001271	CYSTM1	0.68566	0.000593062	0.00923693	cysteine-rich transmembrane module containing 1 [Source:HGNC Symbol;Acc:HGNC:30239]
ENSFCAG00000024576	MUC5AC	1.58716	0.000594509	0.00925063	mucin 5AC, oligomeric mucus/gel-forming [Source:HGNC Symbol;Acc:HGNC:7515]
ENSFCAG00000009126	POLE2	-0.922111	0.000598322	0.00929895	polymerase (DNA directed), epsilon 2, accessory subunit [Source:HGNC Symbol;Acc:HGNC:9178]
ENSFCAG00000012154	MAPK4	2.23576	0.000598755	0.00929895	mitogen-activated protein kinase 4 [Source:HGNC Symbol;Acc:HGNC:6878]
ENSFCAG00000007685	ECI1	0.752349	0.000599783	0.00930605	enoyl-CoA delta isomerase 1 [Source:HGNC Symbol;Acc:HGNC:2703]
ENSFCAG00000030883	CCR3	-1.06055	0.000602657	0.00934175	chemokine (C-C motif) receptor 3 [Source:HGNC Symbol;Acc:HGNC:1604]
ENSFCAG00000000022	RASGRP1	1.23032	0.000606556	0.00939204	RAS guanyl releasing protein 1 (calcium and DAG-regulated) [Source:HGNC Symbol;Acc:HGNC:9878]
ENSFCAG00000000580	LRRC38	2.46695	0.000607053	0.00939204	leucine rich repeat containing 38 [Source:HGNC Symbol;Acc:HGNC:27005]
ENSFCAG00000009966	KIF2C	-0.748492	0.000609004	0.00940493	kinesin family member 2C [Source:HGNC Symbol;Acc:HGNC:6393]
ENSFCAG00000022502	CENPH	-0.608241	0.000609039	0.00940493	centromere protein H [Source:HGNC Symbol;Acc:HGNC:17268]
ENSFCAG00000015361	BCAR1	0.601466	0.000610699	0.00941639	breast cancer anti-estrogen resistance 1 [Source:HGNC Symbol;Acc:HGNC:971]
ENSFCAG00000007517	JAK3	0.910542	0.000610936	0.00941639	Janus kinase 3 [Source:HGNC Symbol;Acc:HGNC:6193]
ENSFCAG00000029330	.	2.42344	0.000611774	0.00942039	Uncharacterized protein [Source:UniProtKB/TrEMBL;Acc:M3WS22]
ENSFCAG00000004538	HDC	2.31314	0.000615247	0.00946494	histidine decarboxylase [Source:HGNC Symbol;Acc:HGNC:4855]
ENSFCAG00000006531	PKDREJ	-1.76824	0.000621271	0.00954774	polycystin (PKD) family receptor for egg jelly [Source:HGNC Symbol;Acc:HGNC:9015]
ENSFCAG00000029287	FAM46A	0.832536	0.0006218	0.00954774	family with sequence similarity 46 member A [Source:HGNC Symbol;Acc:HGNC:18345]
ENSFCAG00000011712	.	1.17233	0.000624181	0.00957201	epilepsy, progressive myoclonus type 2A, Lafora disease (laforin) [Source:HGNC Symbol;Acc:HGNC:3413]
ENSFCAG00000001224	COL13A1	1.12824	0.000624555	0.00957201	collagen, type XIII, alpha 1 [Source:HGNC Symbol;Acc:HGNC:2190]
ENSFCAG00000015011	MYF5	2.65639	0.000627522	0.00960845	myogenic factor 5 [Source:HGNC Symbol;Acc:HGNC:7565]
ENSFCAG00000031028	SPNS2	0.638006	0.000637043	0.00974326	spinster homolog 2 (Drosophila) [Source:HGNC Symbol;Acc:HGNC:26992]
ENSFCAG00000000398	NPDC1	0.737445	0.000637521	0.00974326	neural proliferation, differentiation and control, 1 [Source:HGNC Symbol;Acc:HGNC:7899]
ENSFCAG00000027168	TTK	-0.747793	0.000641975	0.00980042	TTK protein kinase [Source:HGNC Symbol;Acc:HGNC:12401]
ENSFCAG00000008853	NEURL3	1.94529	0.000642463	0.00980042	neuralized E3 ubiquitin protein ligase 3 [Source:HGNC Symbol;Acc:HGNC:25162]
ENSFCAG00000028960	TMEM263	0.713428	0.000644204	0.00981779	transmembrane protein 263 [Source:HGNC Symbol;Acc:HGNC:28281]
ENSFCAG00000014240	MASTL	-0.863303	0.000647109	0.00985286	microtubule associated serine/threonine kinase like [Source:HGNC Symbol;Acc:HGNC:19042]
ENSFCAG00000010694	DUSP2	1.54482	0.000648279	0.00986146	dual specificity phosphatase 2 [Source:HGNC Symbol;Acc:HGNC:3068]
ENSFCAG00000027721	GDE1	0.607979	0.000656075	0.00997076	glycerophosphodiester phosphodiesterase 1 [Source:HGNC Symbol;Acc:HGNC:29644]
ENSFCAG00000024979	GDF5	2.1396	0.000657094	0.00997694	growth differentiation factor 5 [Source:HGNC Symbol;Acc:HGNC:4220]
ENSFCAG00000006557	BCAN	1.41639	0.000663361	0.0100571	brevican [Source:HGNC Symbol;Acc:HGNC:23059]
ENSFCAG00000014628	TUBB2A	-0.618495	0.000663604	0.0100571	tubulin beta 2A class IIa [Source:HGNC Symbol;Acc:HGNC:12412]
ENSFCAG00000011792	TMEM25	0.759168	0.000667843	0.0101119	transmembrane protein 25 [Source:HGNC Symbol;Acc:HGNC:25890]
ENSFCAG00000008104	.	1.34874	0.000670587	0.0101407	polypeptide N-acetylgalactosaminyltransferase-like 6 [Source:HGNC Symbol;Acc:HGNC:33844]
ENSFCAG00000029585	TIMP2	0.68011	0.000670992	0.0101407	TIMP metallopeptidase inhibitor 2 [Source:HGNC Symbol;Acc:HGNC:11821]
ENSFCAG00000013382	.	1.13389	0.000678704	0.0102478	Uncharacterized protein [Source:UniProtKB/TrEMBL;Acc:M3WIS0]
ENSFCAG00000013242	GSDMD	1.13865	0.000683714	0.0103139	gasdermin D [Source:HGNC Symbol;Acc:HGNC:25697]
ENSFCAG00000001958	COL5A1	1.27774	0.000685778	0.0103355	collagen, type V, alpha 1 [Source:HGNC Symbol;Acc:HGNC:2209]
ENSFCAG00000023812	BPGM	-0.639609	0.000695126	0.0104667	bisphosphoglycerate mutase [Source:HGNC Symbol;Acc:HGNC:1093]
ENSFCAG00000004218	.	-0.650584	0.00069748	0.0104924	high mobility group box 2 [Source:HGNC Symbol;Acc:HGNC:5000]
ENSFCAG00000014863	MYL6B	1.28328	0.000699973	0.0105139	myosin light chain 6B [Source:HGNC Symbol;Acc:HGNC:29823]
ENSFCAG00000031160	SYNGR2	0.668883	0.000700554	0.0105139	synaptogyrin 2 [Source:HGNC Symbol;Acc:HGNC:11499]
ENSFCAG00000014014	MMP9	2.32605	0.000700841	0.0105139	matrix metallopeptidase 9 [Source:HGNC Symbol;Acc:HGNC:7176]
ENSFCAG00000011142	EYA4	1.05679	0.000705117	0.0105683	EYA transcriptional coactivator and phosphatase 4 [Source:HGNC Symbol;Acc:HGNC:3522]
ENSFCAG00000028618	.	3.58672	0.000706783	0.0105717	Uncharacterized protein [Source:UniProtKB/TrEMBL;Acc:M3WUF0]
ENSFCAG00000026795	.	2.66167	0.000707067	0.0105717	Uncharacterized protein [Source:UniProtKB/TrEMBL;Acc:M3X532]
ENSFCAG00000001441	CDC42EP2	1.175	0.000707287	0.0105717	CDC42 effector protein (Rho GTPase binding) 2 [Source:HGNC Symbol;Acc:HGNC:16263]
ENSFCAG00000013208	SMARCD3	0.64326	0.000708079	0.0105738	SWI/SNF related, matrix associated, actin dependent regulator of chromatin, subfamily d, member 3 [Source:HGNC Symbol;Acc:HGNC:11108]
ENSFCAG00000024074	.	-0.820825	0.000711537	0.0106158	Uncharacterized protein [Source:UniProtKB/TrEMBL;Acc:M3X3A0]
ENSFCAG00000008724	FSD2	0.680895	0.000713214	0.0106311	fibronectin type III and SPRY domain containing 2 [Source:HGNC Symbol;Acc:HGNC:18024]
ENSFCAG00000002643	.	-0.845934	0.000714104	0.0106346	Uncharacterized protein [Source:UniProtKB/TrEMBL;Acc:M3VYW1]
ENSFCAG00000011828	SLC39A8	0.683637	0.000715044	0.0106389	solute carrier family 39 (zinc transporter), member 8 [Source:HGNC Symbol;Acc:HGNC:20862]
ENSFCAG00000011954	TG	-0.893125	0.000717654	0.0106636	thyroglobulin [Source:HGNC Symbol;Acc:HGNC:11764]
ENSFCAG00000029777	.	-2.2684	0.00071801	0.0106636	Uncharacterized protein [Source:UniProtKB/TrEMBL;Acc:M3X1I0]
ENSFCAG00000029643	.	1.37228	0.000719111	0.0106702	Uncharacterized protein [Source:UniProtKB/TrEMBL;Acc:M3WZL6]
ENSFCAG00000013281	CST6	0.9442	0.000724388	0.0107387	cystatin E/M [Source:HGNC Symbol;Acc:HGNC:2478]
ENSFCAG00000025912	GRAMD1C	-0.630846	0.000725167	0.0107405	GRAM domain containing 1C [Source:HGNC Symbol;Acc:HGNC:25252]
ENSFCAG00000009039	VIPR2	1.22389	0.000728831	0.010785	vasoactive intestinal peptide receptor 2 [Source:HGNC Symbol;Acc:HGNC:12695]
ENSFCAG00000001731	ENO3	2.33355	0.000731402	0.0108132	enolase 3 (beta, muscle) [Source:HGNC Symbol;Acc:HGNC:3354]
ENSFCAG00000022856	PARVB	0.636881	0.000734226	0.0108451	parvin beta [Source:HGNC Symbol;Acc:HGNC:14653]
ENSFCAG00000007542	GIF	2.30456	0.000749715	0.0110639	gastric intrinsic factor [Source:HGNC Symbol;Acc:HGNC:4268]
ENSFCAG00000023500	.	1.23292	0.000750843	0.0110705	Uncharacterized protein [Source:UniProtKB/TrEMBL;Acc:M3WT90]
ENSFCAG00000007782	C6orf58	4.34562	0.000752183	0.0110803	chromosome 6 open reading frame 58 [Source:HGNC Symbol;Acc:HGNC:20960]
ENSFCAG00000019280	BAG1	0.596056	0.000755394	0.0111175	BCL2 associated athanogene 1 [Source:HGNC Symbol;Acc:HGNC:937]
ENSFCAG00000012289	SGMS2	0.93862	0.000757332	0.0111265	sphingomyelin synthase 2 [Source:HGNC Symbol;Acc:HGNC:28395]
ENSFCAG00000007064	PRKAG3	1.3118	0.000757372	0.0111265	protein kinase, AMP-activated, gamma 3 non-catalytic subunit [Source:HGNC Symbol;Acc:HGNC:9387]
ENSFCAG00000024104	CORO2A	-0.645033	0.000761703	0.0111801	coronin, actin binding protein, 2A [Source:HGNC Symbol;Acc:HGNC:2255]
ENSFCAG00000003806	CES2	1.21275	0.000765612	0.0112191	carboxylesterase 2 [Source:HGNC Symbol;Acc:HGNC:1864]
ENSFCAG00000031358	SIGLEC15	1.74491	0.000765737	0.0112191	sialic acid binding Ig-like lectin 15 [Source:HGNC Symbol;Acc:HGNC:27596]
ENSFCAG00000003323	IQGAP2	0.612071	0.000774355	0.0113352	IQ motif containing GTPase activating protein 2 [Source:HGNC Symbol;Acc:HGNC:6111]
ENSFCAG00000009153	CDNF	0.914825	0.000776678	0.0113574	cerebral dopamine neurotrophic factor [Source:HGNC Symbol;Acc:HGNC:24913]
ENSFCAG00000009832	HAO1	2.26753	0.000777268	0.0113574	hydroxyacid oxidase (glycolate oxidase) 1 [Source:HGNC Symbol;Acc:HGNC:4809]
ENSFCAG00000014196	FLVCR2	0.967492	0.000778811	0.0113698	feline leukemia virus subgroup C cellular receptor family member 2 [Source:HGNC Symbol;Acc:HGNC:20105]
ENSFCAG00000005977	NRROS	0.932618	0.000780197	0.0113798	negative regulator of reactive oxygen species [Source:HGNC Symbol;Acc:HGNC:24613]
ENSFCAG00000008309	MCRIP2	0.986699	0.000784179	0.011425	family with sequence similarity 195 member A [Source:HGNC Symbol;Acc:HGNC:14142]
ENSFCAG00000015221	MYO1F	0.724596	0.000784799	0.011425	-
ENSFCAG00000028886	NTNG2	1.47132	0.000785391	0.011425	netrin G2 [Source:HGNC Symbol;Acc:HGNC:14288]
ENSFCAG00000004720	HPGD	-0.748555	0.000787265	0.011442	hydroxyprostaglandin dehydrogenase 15-(NAD) [Source:HGNC Symbol;Acc:HGNC:5154]
ENSFCAG00000010586	NDN	0.931282	0.000789168	0.0114595	necdin, MAGE family member [Source:HGNC Symbol;Acc:HGNC:7675]
ENSFCAG00000001886	TNNC2	2.34148	0.000791528	0.0114815	troponin C type 2 (fast) [Source:HGNC Symbol;Acc:HGNC:11944]
ENSFCAG00000025504	MLIP	0.880778	0.000792097	0.0114815	muscular LMNA-interacting protein [Source:HGNC Symbol;Acc:HGNC:21355]
ENSFCAG00000018600	ECT2	-0.677478	0.000802668	0.0116244	epithelial cell transforming 2 [Source:HGNC Symbol;Acc:HGNC:3155]
ENSFCAG00000022804	NMNAT2	-0.658716	0.000806336	0.0116672	nicotinamide nucleotide adenylyltransferase 2 [Source:HGNC Symbol;Acc:HGNC:16789]
ENSFCAG00000007631	CLCN4	0.80011	0.000816378	0.0117955	chloride channel, voltage-sensitive 4 [Source:HGNC Symbol;Acc:HGNC:2022]
ENSFCAG00000031568	FGF7	0.80357	0.000816652	0.0117955	fibroblast growth factor 7 [Source:HGNC Symbol;Acc:HGNC:3685]
ENSFCAG00000002826	ACADVL	0.800855	0.000820538	0.0118412	acyl-CoA dehydrogenase, very long chain [Source:HGNC Symbol;Acc:HGNC:92]
ENSFCAG00000010217	KIF18A	-0.898517	0.000822189	0.0118545	kinesin family member 18A [Source:HGNC Symbol;Acc:HGNC:29441]
ENSFCAG00000011163	RHOU	1.12359	0.000827016	0.0119136	ras homolog family member U [Source:HGNC Symbol;Acc:HGNC:17794]
ENSFCAG00000014418	STMN4	-1.35011	0.000834642	0.0120128	stathmin 4 [Source:HGNC Symbol;Acc:HGNC:16078]
ENSFCAG00000006202	ALDH6A1	0.58127	0.000838148	0.0120526	aldehyde dehydrogenase 6 family member A1 [Source:HGNC Symbol;Acc:HGNC:7179]
ENSFCAG00000030841	.	-1.32361	0.000839998	0.0120686	synaptotagmin 1 [Source:HGNC Symbol;Acc:HGNC:11509]
ENSFCAG00000010759	RXRG	1.41968	0.000846764	0.0121551	retinoid X receptor gamma [Source:HGNC Symbol;Acc:HGNC:10479]
ENSFCAG00000002903	RGS5	0.629882	0.000849154	0.0121787	regulator of G-protein signaling 5 [Source:HGNC Symbol;Acc:HGNC:10001]
ENSFCAG00000002499	DISC1	1.33901	0.000856217	0.0122429	disrupted in schizophrenia 1 [Source:HGNC Symbol;Acc:HGNC:2888]
ENSFCAG00000015716	STAB1	0.673384	0.000856922	0.0122429	stabilin 1 [Source:HGNC Symbol;Acc:HGNC:18628]
ENSFCAG00000029427	ENPP1	1.09741	0.000857088	0.0122429	ectonucleotide pyrophosphatase/phosphodiesterase 1 [Source:HGNC Symbol;Acc:HGNC:3356]
ENSFCAG00000030810	GGT5	0.858296	0.000857265	0.0122429	gamma-glutamyltransferase 5 [Source:HGNC Symbol;Acc:HGNC:4260]
ENSFCAG00000022991	TMEM132E	1.2322	0.000857384	0.0122429	transmembrane protein 132E [Source:HGNC Symbol;Acc:HGNC:26991]
ENSFCAG00000015395	BTK	1.21521	0.00086331	0.0123167	Bruton tyrosine kinase [Source:HGNC Symbol;Acc:HGNC:1133]
ENSFCAG00000025623	DNAJA4	0.650469	0.000866027	0.0123447	DnaJ heat shock protein family (Hsp40) member A4 [Source:HGNC Symbol;Acc:HGNC:14885]
ENSFCAG00000022356	FAM81A	0.625586	0.000873121	0.0124349	family with sequence similarity 81 member A [Source:HGNC Symbol;Acc:HGNC:28379]
ENSFCAG00000006870	CD27	1.5988	0.000883132	0.0125665	CD27 molecule [Source:HGNC Symbol;Acc:HGNC:11922]
ENSFCAG00000007615	IRF8	0.978177	0.000884182	0.0125705	interferon regulatory factor 8 [Source:HGNC Symbol;Acc:HGNC:5358]
ENSFCAG00000025273	FAM78A	0.971834	0.000887483	0.0126064	family with sequence similarity 78 member A [Source:HGNC Symbol;Acc:HGNC:25465]
ENSFCAG00000013067	.	-0.633325	0.000897166	0.0127329	Non-specific serine/threonine protein kinase [Source:UniProtKB/TrEMBL;Acc:M3WI58]
ENSFCAG00000008248	DPYSL3	0.641482	0.000900648	0.0127712	dihydropyrimidinase like 3 [Source:HGNC Symbol;Acc:HGNC:3015]
ENSFCAG00000003349	GYS1	0.72204	0.000911312	0.0129112	glycogen synthase 1 [Source:HGNC Symbol;Acc:HGNC:4706]
ENSFCAG00000015513	.	-0.945747	0.0009128	0.012921	RAD54 homolog B (S. cerevisiae) [Source:HGNC Symbol;Acc:HGNC:17228]
ENSFCAG00000010116	TNFRSF17	1.77167	0.000916869	0.0129674	tumor necrosis factor receptor superfamily member 17 [Source:HGNC Symbol;Acc:HGNC:11913]
ENSFCAG00000025402	.	-0.754747	0.000921736	0.0130249	Uncharacterized protein [Source:UniProtKB/TrEMBL;Acc:M3X2T2]
ENSFCAG00000004924	ECSIT	0.762436	0.000925714	0.0130698	ECSIT signalling integrator [Source:HGNC Symbol;Acc:HGNC:29548]
ENSFCAG00000009645	CCR7	1.443	0.000932078	0.0131483	chemokine (C-C motif) receptor 7 [Source:HGNC Symbol;Acc:HGNC:1608]
ENSFCAG00000028265	.	1.62145	0.000934823	0.0131756	Uncharacterized protein [Source:UniProtKB/TrEMBL;Acc:M3WUU8]
ENSFCAG00000001859	SELENBP1	1.09785	0.000936193	0.0131835	selenium binding protein 1 [Source:HGNC Symbol;Acc:HGNC:10719]
ENSFCAG00000027573	.	-0.718154	0.000941455	0.0132462	Uncharacterized protein [Source:UniProtKB/TrEMBL;Acc:M3WT40]
ENSFCAG00000016212	GPSM3	1.11275	0.000956578	0.0134473	G-protein signaling modulator 3 [Source:HGNC Symbol;Acc:HGNC:13945]
ENSFCAG00000023535	.	-2.08926	0.000964719	0.0135501	Uncharacterized protein [Source:UniProtKB/TrEMBL;Acc:M3X314]
ENSFCAG00000007172	GNAI1	-0.704457	0.0009674	0.0135761	guanine nucleotide binding protein (G protein), alpha inhibiting activity polypeptide 1 [Source:HGNC Symbol;Acc:HGNC:4384]
ENSFCAG00000005206	HELLS	-0.639746	0.000970215	0.0135927	helicase, lymphoid-specific [Source:HGNC Symbol;Acc:HGNC:4861]
ENSFCAG00000012192	P3H1	0.641095	0.000970252	0.0135927	prolyl 3-hydroxylase 1 [Source:HGNC Symbol;Acc:HGNC:19316]
ENSFCAG00000029570	SGO2	-0.642263	0.0009726	0.0136139	shugoshin-like 2 (S. pombe) [Source:HGNC Symbol;Acc:HGNC:30812]
ENSFCAG00000008420	TSPAN4	0.637615	0.000979635	0.0137006	tetraspanin 4 [Source:HGNC Symbol;Acc:HGNC:11859]
ENSFCAG00000019013	ADAMTS2	0.953953	0.000985367	0.013761	ADAM metallopeptidase with thrombospondin type 1 motif 2 [Source:HGNC Symbol;Acc:HGNC:218]
ENSFCAG00000030776	.	2.10026	0.000985645	0.013761	Uncharacterized protein [Source:UniProtKB/TrEMBL;Acc:M3WXH2]
ENSFCAG00000028550	CRYAB	0.895552	0.000989456	0.0138024	crystallin alpha B [Source:HGNC Symbol;Acc:HGNC:2389]
ENSFCAG00000012566	DEPDC1	-0.703943	0.000996326	0.013884	DEP domain containing 1 [Source:HGNC Symbol;Acc:HGNC:22949]
ENSFCAG00000000539	NKX2-5	2.82413	0.00099707	0.013884	NK2 homeobox 5 [Source:HGNC Symbol;Acc:HGNC:2488]
ENSFCAG00000002604	BCKDK	0.606273	0.000997859	0.013884	branched chain ketoacid dehydrogenase kinase [Source:HGNC Symbol;Acc:HGNC:16902]
ENSFCAG00000012053	RBM20	1.32215	0.00100044	0.0139081	RNA binding motif protein 20 [Source:HGNC Symbol;Acc:HGNC:27424]
ENSFCAG00000009068	PCNA	-0.577269	0.00100262	0.0139265	proliferating cell nuclear antigen [Source:HGNC Symbol;Acc:HGNC:8729]
ENSFCAG00000005659	ME2	-0.649123	0.00100351	0.013927	malic enzyme 2, NAD(+)-dependent, mitochondrial [Source:HGNC Symbol;Acc:HGNC:6984]
ENSFCAG00000004984	BCO1	-1.07848	0.00101626	0.0140919	beta-carotene oxygenase 1 [Source:HGNC Symbol;Acc:HGNC:13815]
ENSFCAG00000024695	ELANE	1.04775	0.00102254	0.014167	elastase, neutrophil expressed [Source:HGNC Symbol;Acc:HGNC:3309]
ENSFCAG00000014570	PTGER4	0.86079	0.00104236	0.0144293	prostaglandin E receptor 4 [Source:HGNC Symbol;Acc:HGNC:9596]
ENSFCAG00000024330	FAM69A	0.908681	0.00104493	0.0144481	family with sequence similarity 69 member A [Source:HGNC Symbol;Acc:HGNC:32213]
ENSFCAG00000025620	ITPKB	0.624573	0.00104549	0.0144481	inositol-trisphosphate 3-kinase B [Source:HGNC Symbol;Acc:HGNC:6179]
ENSFCAG00000024591	.	1.20229	0.00105386	0.0145515	Uncharacterized protein [Source:UniProtKB/TrEMBL;Acc:M3WYA8]
ENSFCAG00000000883	MFSD12	0.593886	0.00105719	0.0145772	major facilitator superfamily domain containing 12 [Source:HGNC Symbol;Acc:HGNC:28299]
ENSFCAG00000011320	NEU2	2.42047	0.00105774	0.0145772	neuraminidase 2 (cytosolic sialidase) [Source:HGNC Symbol;Acc:HGNC:7759]
ENSFCAG00000024180	RABAC1	0.66214	0.00105841	0.0145772	Rab acceptor 1 (prenylated) [Source:HGNC Symbol;Acc:HGNC:9794]
ENSFCAG00000000028	.	0.871462	0.00106249	0.0146136	Uncharacterized protein [Source:UniProtKB/TrEMBL;Acc:M3VTY8]
ENSFCAG00000008651	CD1E	1.80408	0.00106284	0.0146136	CD1e molecule [Source:HGNC Symbol;Acc:HGNC:1638]
ENSFCAG00000007951	CKB	0.856294	0.00106424	0.0146206	creatine kinase, brain [Source:HGNC Symbol;Acc:HGNC:1991]
ENSFCAG00000006143	CCK	-0.950604	0.00106579	0.0146232	cholecystokinin [Source:HGNC Symbol;Acc:HGNC:1569]
ENSFCAG00000011005	GXYLT2	1.27439	0.00106623	0.0146232	glucoside xylosyltransferase 2 [Source:HGNC Symbol;Acc:HGNC:33383]
ENSFCAG00000003145	CYBB	1.01461	0.00107212	0.0146916	cytochrome b-245, beta polypeptide [Source:HGNC Symbol;Acc:HGNC:2578]
ENSFCAG00000001776	ALDH1L1	0.605956	0.00107459	0.0147125	aldehyde dehydrogenase 1 family member L1 [Source:HGNC Symbol;Acc:HGNC:3978]
ENSFCAG00000000964	ZNF114	2.06512	0.00107545	0.0147125	zinc finger protein 114 [Source:HGNC Symbol;Acc:HGNC:12894]
ENSFCAG00000000938	PDIA5	0.666467	0.00108243	0.0147956	protein disulfide isomerase family A member 5 [Source:HGNC Symbol;Acc:HGNC:24811]
ENSFCAG00000030128	MTUS1	0.633127	0.0011009	0.0150263	microtubule associated tumor suppressor 1 [Source:HGNC Symbol;Acc:HGNC:29789]
ENSFCAG00000008461	.	0.706811	0.00110136	0.0150263	Uncharacterized protein [Source:UniProtKB/TrEMBL;Acc:M3WXM9]
ENSFCAG00000008106	GALNT7	0.845428	0.00110207	0.0150263	polypeptide N-acetylgalactosaminyltransferase 7 [Source:HGNC Symbol;Acc:HGNC:4129]
ENSFCAG00000022215	PPP1R16B	0.640089	0.00110967	0.0151173	protein phosphatase 1 regulatory subunit 16B [Source:HGNC Symbol;Acc:HGNC:15850]
ENSFCAG00000011885	KCTD9	-0.634721	0.00111139	0.0151281	potassium channel tetramerization domain containing 9 [Source:HGNC Symbol;Acc:HGNC:22401]
ENSFCAG00000009725	CRIP3	-1.13088	0.00111593	0.0151773	cysteine-rich protein 3 [Source:HGNC Symbol;Acc:HGNC:17751]
ENSFCAG00000022957	ADM2	1.73644	0.0011173	0.0151831	adrenomedullin 2 [Source:HGNC Symbol;Acc:HGNC:28898]
ENSFCAG00000023641	.	-1.63544	0.00113217	0.0153725	Uncharacterized protein [Source:UniProtKB/TrEMBL;Acc:M3WQB1]
ENSFCAG00000031149	.	2.98021	0.00113363	0.0153794	Uncharacterized protein [Source:UniProtKB/TrEMBL;Acc:M3WY47]
ENSFCAG00000002899	ZNF106	0.963786	0.00113487	0.0153835	zinc finger protein 106 [Source:HGNC Symbol;Acc:HGNC:12886]
ENSFCAG00000007011	HYAL1	2.09983	0.00113705	0.0154002	hyaluronoglucosaminidase 1 [Source:HGNC Symbol;Acc:HGNC:5320]
ENSFCAG00000022255	.	-2.20491	0.00114224	0.0154577	Uncharacterized protein [Source:UniProtKB/TrEMBL;Acc:M3XFH1]
ENSFCAG00000010007	.	2.00382	0.00115134	0.0155565	C-C motif chemokine [Source:UniProtKB/TrEMBL;Acc:C5NM73]
ENSFCAG00000014227	SEC16B	0.959503	0.00115145	0.0155565	SEC16 homolog B, endoplasmic reticulum export factor [Source:HGNC Symbol;Acc:HGNC:30301]
ENSFCAG00000004990	MPHOSPH6	-0.652395	0.00115463	0.0155866	M-phase phosphoprotein 6 [Source:HGNC Symbol;Acc:HGNC:7214]
ENSFCAG00000018585	SIPA1	0.610687	0.00116696	0.01574	signal-induced proliferation-associated 1 [Source:HGNC Symbol;Acc:HGNC:10885]
ENSFCAG00000007893	PCNX4	-0.624455	0.00116855	0.0157484	pecanex-like 4 (Drosophila) [Source:HGNC Symbol;Acc:HGNC:20349]
ENSFCAG00000009396	PRADC1	0.816374	0.0011736	0.0158034	protease-associated domain containing 1 [Source:HGNC Symbol;Acc:HGNC:16047]
ENSFCAG00000000186	NHS	-0.591873	0.00117501	0.0158093	NHS actin remodeling regulator [Source:HGNC Symbol;Acc:HGNC:7820]
ENSFCAG00000014588	KIF1B	0.625565	0.00119542	0.0160707	kinesin family member 1B [Source:HGNC Symbol;Acc:HGNC:16636]
ENSFCAG00000025042	.	1.34902	0.00120529	0.01619	Uncharacterized protein [Source:UniProtKB/TrEMBL;Acc:M3WVU7]
ENSFCAG00000022711	.	-1.22857	0.00120755	0.0162069	Uncharacterized protein [Source:UniProtKB/TrEMBL;Acc:M3X476]
ENSFCAG00000005859	ENDOG	0.884307	0.00120955	0.0162205	endonuclease G [Source:HGNC Symbol;Acc:HGNC:3346]
ENSFCAG00000024935	.	1.56259	0.00121284	0.0162513	calcium channel, voltage-dependent, beta 4 subunit [Source:HGNC Symbol;Acc:HGNC:1404]
ENSFCAG00000024421	.	4.2088	0.00121804	0.0163076	Uncharacterized protein [Source:UniProtKB/TrEMBL;Acc:M3X2A1]
ENSFCAG00000028904	CKAP2L	-0.738789	0.00122183	0.0163448	cytoskeleton associated protein 2 like [Source:HGNC Symbol;Acc:HGNC:26877]
ENSFCAG00000008527	VSIG8	1.42416	0.00123498	0.0165072	chromosome 1 open reading frame 204 [Source:HGNC Symbol;Acc:HGNC:27647]
ENSFCAG00000014723	LMCD1	0.75715	0.0012448	0.0166248	LIM and cysteine-rich domains 1 [Source:HGNC Symbol;Acc:HGNC:6633]
ENSFCAG00000031980	PPM1E	-1.02053	0.00124732	0.0166448	protein phosphatase, Mg2+/Mn2+ dependent 1E [Source:HGNC Symbol;Acc:HGNC:19322]
ENSFCAG00000004878	KIAA1524	-0.814483	0.00125273	0.0167035	KIAA1524 [Source:HGNC Symbol;Acc:HGNC:29302]
ENSFCAG00000015124	TMC8	1.07715	0.00125755	0.016754	transmembrane channel like 8 [Source:HGNC Symbol;Acc:HGNC:20474]
ENSFCAG00000023963	HMMR	-0.747941	0.00126536	0.0168443	hyaluronan-mediated motility receptor (RHAMM) [Source:HGNC Symbol;Acc:HGNC:5012]
ENSFCAG00000021970	CCR10	2.01706	0.00126949	0.0168855	chemokine (C-C motif) receptor 10 [Source:HGNC Symbol;Acc:HGNC:4474]
ENSFCAG00000007039	VSIG4	1.28085	0.00127489	0.0169435	V-set and immunoglobulin domain containing 4 [Source:HGNC Symbol;Acc:HGNC:17032]
ENSFCAG00000023960	WDR47	-0.566985	0.00128037	0.0170025	WD repeat domain 47 [Source:HGNC Symbol;Acc:HGNC:29141]
ENSFCAG00000011489	PGR	1.36113	0.00128376	0.0170336	progesterone receptor [Source:HGNC Symbol;Acc:HGNC:8910]
ENSFCAG00000014872	BLK	1.56672	0.00129916	0.0172238	BLK proto-oncogene, Src family tyrosine kinase [Source:HGNC Symbol;Acc:HGNC:1057]
ENSFCAG00000027380	FAM114A1	0.586171	0.001309	0.0173403	family with sequence similarity 114 member A1 [Source:HGNC Symbol;Acc:HGNC:25087]
ENSFCAG00000029965	SLC34A2	-0.576429	0.00131364	0.0173877	solute carrier family 34 (type II sodium/phosphate cotransporter), member 2 [Source:HGNC Symbol;Acc:HGNC:11020]
ENSFCAG00000013691	.	2.12813	0.00131654	0.0174119	Uncharacterized protein [Source:UniProtKB/TrEMBL;Acc:M3WJB5]
ENSFCAG00000009704	LAT2	1.00521	0.00132314	0.017485	linker for activation of T-cells family member 2 [Source:HGNC Symbol;Acc:HGNC:12749]
ENSFCAG00000022606	DCK	-0.700235	0.00132912	0.0175498	deoxycytidine kinase [Source:HGNC Symbol;Acc:HGNC:2704]
ENSFCAG00000027392	.	-0.776308	0.001336	0.0176263	Uncharacterized protein [Source:UniProtKB/TrEMBL;Acc:M3X5I4]
ENSFCAG00000013039	PRKAB2	0.917929	0.0013378	0.017635	protein kinase, AMP-activated, beta 2 non-catalytic subunit [Source:HGNC Symbol;Acc:HGNC:9379]
ENSFCAG00000007459	.	0.587551	0.00134049	0.017635	GRB2 associated binding protein family member 4 [Source:HGNC Symbol;Acc:HGNC:18325]
ENSFCAG00000030433	ACTA1	2.54167	0.00134098	0.017635	actin, alpha 1, skeletal muscle [Source:HGNC Symbol;Acc:HGNC:129]
ENSFCAG00000003764	LUM	0.975477	0.00134195	0.017635	lumican [Source:HGNC Symbol;Acc:HGNC:6724]
ENSFCAG00000009469	PPP1R3C	0.941192	0.0013431	0.017635	protein phosphatase 1 regulatory subunit 3C [Source:HGNC Symbol;Acc:HGNC:9293]
ENSFCAG00000026017	.	2.32767	0.00134315	0.017635	-
ENSFCAG00000013581	GEN1	-1.0157	0.00134629	0.0176582	GEN1, Holliday junction 5' flap endonuclease [Source:HGNC Symbol;Acc:HGNC:26881]
ENSFCAG00000024751	EDARADD	-0.647693	0.00134746	0.0176582	EDAR-associated death domain [Source:HGNC Symbol;Acc:HGNC:14341]
ENSFCAG00000004006	MPP4	-1.8412	0.00134816	0.0176582	membrane protein, palmitoylated 4 [Source:HGNC Symbol;Acc:HGNC:13680]
ENSFCAG00000002451	BCAS1	1.24735	0.00135206	0.017682	breast carcinoma amplified sequence 1 [Source:HGNC Symbol;Acc:HGNC:974]
ENSFCAG00000001535	RGS14	0.901229	0.00135214	0.017682	regulator of G-protein signaling 14 [Source:HGNC Symbol;Acc:HGNC:9996]
ENSFCAG00000031682	JCHAIN	2.10139	0.00135402	0.0176922	joining chain of multimeric IgA and IgM [Source:HGNC Symbol;Acc:HGNC:5713]
ENSFCAG00000000717	AGTR1	-1.01097	0.0013597	0.0177524	angiotensin II receptor, type 1 [Source:HGNC Symbol;Acc:HGNC:336]
ENSFCAG00000023305	BAG2	0.775442	0.00136948	0.0178657	BCL2 associated athanogene 2 [Source:HGNC Symbol;Acc:HGNC:938]
ENSFCAG00000031249	.	1.15148	0.00139621	0.0181999	Uncharacterized protein [Source:UniProtKB/TrEMBL;Acc:M3WXG6]
ENSFCAG00000009060	KNTC1	-0.687427	0.0013989	0.0182025	kinetochore associated 1 [Source:HGNC Symbol;Acc:HGNC:17255]
ENSFCAG00000007564	DUOX1	-0.674875	0.00139902	0.0182025	dual oxidase 1 [Source:HGNC Symbol;Acc:HGNC:3062]
ENSFCAG00000027513	TLR8	1.17756	0.00139977	0.0182025	toll-like receptor 8 [Source:HGNC Symbol;Acc:HGNC:15632]
ENSFCAG00000024001	SLC23A2	-0.914583	0.0014063	0.018273	solute carrier family 23 (ascorbic acid transporter), member 2 [Source:HGNC Symbol;Acc:HGNC:10973]
ENSFCAG00000011729	GSTZ1	0.57183	0.00140898	0.0182932	glutathione S-transferase zeta 1 [Source:HGNC Symbol;Acc:HGNC:4643]
ENSFCAG00000022368	TMPRSS11A	-0.638475	0.00141067	0.0183005	transmembrane protease, serine 11A [Source:HGNC Symbol;Acc:HGNC:27954]
ENSFCAG00000026569	ABCD2	1.48796	0.00142036	0.0184117	ATP binding cassette subfamily D member 2 [Source:HGNC Symbol;Acc:HGNC:66]
ENSFCAG00000011687	KCNK15	2.2388	0.00143024	0.018525	potassium channel, two pore domain subfamily K, member 15 [Source:HGNC Symbol;Acc:HGNC:13814]
ENSFCAG00000022634	RCSD1	0.841429	0.00143284	0.0185439	RCSD domain containing 1 [Source:HGNC Symbol;Acc:HGNC:28310]
ENSFCAG00000012720	COL6A3	0.869202	0.00143699	0.0185829	collagen, type VI, alpha 3 [Source:HGNC Symbol;Acc:HGNC:2213]
ENSFCAG00000012086	CCDC68	-0.897075	0.00144317	0.018648	coiled-coil domain containing 68 [Source:HGNC Symbol;Acc:HGNC:24350]
ENSFCAG00000029648	C15orf52	0.730973	0.00145013	0.0187231	chromosome 15 open reading frame 52 [Source:HGNC Symbol;Acc:HGNC:33488]
ENSFCAG00000005661	MEIS1	-0.596222	0.00145308	0.0187463	Meis homeobox 1 [Source:HGNC Symbol;Acc:HGNC:7000]
ENSFCAG00000025109	.	-0.647022	0.00146253	0.0188533	Uncharacterized protein [Source:UniProtKB/TrEMBL;Acc:M3X9K8]
ENSFCAG00000030862	NR4A3	1.00189	0.00146412	0.0188539	nuclear receptor subfamily 4 group A member 3 [Source:HGNC Symbol;Acc:HGNC:7982]
ENSFCAG00000027527	CENPF	-0.605826	0.00146489	0.0188539	centromere protein F [Source:HGNC Symbol;Acc:HGNC:1857]
ENSFCAG00000025859	LY9	1.1465	0.00146786	0.0188772	lymphocyte antigen 9 [Source:HGNC Symbol;Acc:HGNC:6730]
ENSFCAG00000009357	MAL	0.92031	0.00147433	0.0189455	mal, T-cell differentiation protein [Source:HGNC Symbol;Acc:HGNC:6817]
ENSFCAG00000001649	CDHR1	-0.563163	0.00148001	0.0190035	cadherin related family member 1 [Source:HGNC Symbol;Acc:HGNC:14550]
ENSFCAG00000011616	MYO19	-0.623907	0.00148148	0.0190074	myosin XIX [Source:HGNC Symbol;Acc:HGNC:26234]
ENSFCAG00000007736	LDLRAD1	1.92245	0.0014898	0.0190992	low density lipoprotein receptor class A domain containing 1 [Source:HGNC Symbol;Acc:HGNC:32069]
ENSFCAG00000006722	MFSD4A	1.01694	0.00150092	0.0192266	major facilitator superfamily domain containing 4 [Source:HGNC Symbol;Acc:HGNC:25433]
ENSFCAG00000014201	CIDEC	1.47028	0.00150633	0.0192808	cell death-inducing DFFA-like effector c [Source:HGNC Symbol;Acc:HGNC:24229]
ENSFCAG00000013402	CSGALNACT1	-0.567076	0.0015092	0.0193024	chondroitin sulfate N-acetylgalactosaminyltransferase 1 [Source:HGNC Symbol;Acc:HGNC:24290]
ENSFCAG00000013476	CNTNAP4	-0.890122	0.00151318	0.0193381	contactin associated protein-like 4 [Source:HGNC Symbol;Acc:HGNC:18747]
ENSFCAG00000022298	SNRPN	0.62962	0.0015309	0.0195492	small nuclear ribonucleoprotein polypeptide N [Source:HGNC Symbol;Acc:HGNC:11164]
ENSFCAG00000006755	HEPACAM	1.28614	0.00153516	0.0195884	hepatic and glial cell adhesion molecule [Source:HGNC Symbol;Acc:HGNC:26361]
ENSFCAG00000000487	MYL1	2.41016	0.00154294	0.0196722	myosin light chain 1 [Source:HGNC Symbol;Acc:HGNC:7582]
ENSFCAG00000029134	.	3.11791	0.00154429	0.019674	Uncharacterized protein [Source:UniProtKB/TrEMBL;Acc:M3X012]
ENSFCAG00000004955	NUDT15	0.74174	0.00154591	0.0196793	nudix hydrolase 15 [Source:HGNC Symbol;Acc:HGNC:23063]
ENSFCAG00000028312	AURKB	-0.69105	0.00155236	0.0197459	aurora kinase B [Source:HGNC Symbol;Acc:HGNC:11390]
ENSFCAG00000009781	TCEAL7	-1.77459	0.00155861	0.01981	transcription elongation factor A (SII)-like 7 [Source:HGNC Symbol;Acc:HGNC:28336]
ENSFCAG00000022239	GRIFIN	2.42916	0.00156713	0.0198917	galectin-related inter-fiber protein [Source:HGNC Symbol;Acc:HGNC:4577]
ENSFCAG00000011228	FANCD2	-0.547192	0.00156748	0.0198917	Fanconi anemia complementation group D2 [Source:HGNC Symbol;Acc:HGNC:3585]
ENSFCAG00000004861	GPR149	-1.4212	0.00157033	0.0199072	G protein-coupled receptor 149 [Source:HGNC Symbol;Acc:HGNC:23627]
ENSFCAG00000003195	TECTB	2.74399	0.00157114	0.0199072	tectorin beta [Source:HGNC Symbol;Acc:HGNC:11721]
ENSFCAG00000003003	.	1.13674	0.00157551	0.0199349	Uncharacterized protein [Source:UniProtKB/TrEMBL;Acc:M3VZJ7]
ENSFCAG00000010362	LMF1	0.686013	0.00157577	0.0199349	lipase maturation factor 1 [Source:HGNC Symbol;Acc:HGNC:14154]
ENSFCAG00000027376	ART3	0.965452	0.00157907	0.0199611	ADP-ribosyltransferase 3 [Source:HGNC Symbol;Acc:HGNC:725]
ENSFCAG00000030143	.	1.50082	0.00158661	0.0200409	Hemoglobin subunit beta-A/B [Source:UniProtKB/TrEMBL;Acc:M3WND9]
ENSFCAG00000001970	FAM3B	0.953415	0.00161216	0.020348	family with sequence similarity 3 member B [Source:HGNC Symbol;Acc:HGNC:1253]
ENSFCAG00000010953	PSTPIP1	1.00382	0.00162566	0.0205025	proline-serine-threonine phosphatase interacting protein 1 [Source:HGNC Symbol;Acc:HGNC:9580]
ENSFCAG00000002672	CKM	2.70845	0.00162916	0.0205307	creatine kinase, muscle [Source:HGNC Symbol;Acc:HGNC:1994]
ENSFCAG00000022149	.	2.06055	0.00163459	0.0205832	-
ENSFCAG00000001786	ENTPD3	0.836488	0.00163919	0.0206252	ectonucleoside triphosphate diphosphohydrolase 3 [Source:HGNC Symbol;Acc:HGNC:3365]
ENSFCAG00000028966	TIMP4	0.883765	0.00164861	0.0207053	TIMP metallopeptidase inhibitor 4 [Source:HGNC Symbol;Acc:HGNC:11823]
ENSFCAG00000024891	PIANP	-1.22516	0.00164888	0.0207053	PILR alpha associated neural protein [Source:HGNC Symbol;Acc:HGNC:25338]
ENSFCAG00000008891	FXYD5	0.583272	0.00164936	0.0207053	FXYD domain containing ion transport regulator 5 [Source:HGNC Symbol;Acc:HGNC:4029]
ENSFCAG00000013538	MYLPF	2.44463	0.00165089	0.0207085	myosin light chain, phosphorylatable, fast skeletal muscle [Source:HGNC Symbol;Acc:HGNC:29824]
ENSFCAG00000010820	FECH	0.680087	0.00167124	0.020947	ferrochelatase [Source:HGNC Symbol;Acc:HGNC:3647]
ENSFCAG00000010562	MYH2	2.60503	0.00167306	0.020947	myosin, heavy chain 2, skeletal muscle, adult [Source:HGNC Symbol;Acc:HGNC:7572]
ENSFCAG00000024621	TRPT1	1.004	0.00167376	0.020947	tRNA phosphotransferase 1 [Source:HGNC Symbol;Acc:HGNC:20316]
ENSFCAG00000024735	.	1.41399	0.00167512	0.020948	Collapsin response mediator protein 4B; Uncharacterized protein [Source:UniProtKB/TrEMBL;Acc:Q3S327]
ENSFCAG00000006634	LRIG3	-0.620273	0.00167788	0.0209539	leucine-rich repeats and immunoglobulin-like domains 3 [Source:HGNC Symbol;Acc:HGNC:30991]
ENSFCAG00000026129	.	0.550037	0.00167901	0.0209539	-
ENSFCAG00000004978	CENPN	-0.797425	0.00168042	0.0209539	centromere protein N [Source:HGNC Symbol;Acc:HGNC:30873]
ENSFCAG00000003538	FAM196B	-1.2976	0.00168073	0.0209539	family with sequence similarity 196 member B [Source:HGNC Symbol;Acc:HGNC:37271]
ENSFCAG00000009875	ST8SIA1	-0.865621	0.00170116	0.0211882	ST8 alpha-N-acetyl-neuraminide alpha-2,8-sialyltransferase 1 [Source:HGNC Symbol;Acc:HGNC:10869]
ENSFCAG00000010468	EGFLAM	0.727389	0.00170213	0.0211882	EGF-like, fibronectin type III and laminin G domains [Source:HGNC Symbol;Acc:HGNC:26810]
ENSFCAG00000021939	.	2.51815	0.00171126	0.0212856	Uncharacterized protein [Source:UniProtKB/TrEMBL;Acc:M3WR56]
ENSFCAG00000001251	ARL3	-0.602023	0.00171522	0.0213187	ADP ribosylation factor like GTPase 3 [Source:HGNC Symbol;Acc:HGNC:694]
ENSFCAG00000009133	ALDH1A1	1.14959	0.00171774	0.0213188	aldehyde dehydrogenase 1 family member A1 [Source:HGNC Symbol;Acc:HGNC:402]
ENSFCAG00000009703	SPP2	1.16091	0.00171785	0.0213188	secreted phosphoprotein 2 [Source:HGNC Symbol;Acc:HGNC:11256]
ENSFCAG00000000762	FNDC3B	0.545248	0.00172158	0.0213489	fibronectin type III domain containing 3B [Source:HGNC Symbol;Acc:HGNC:24670]
ENSFCAG00000003282	UPK3A	1.03177	0.00173441	0.0214917	uroplakin 3A [Source:HGNC Symbol;Acc:HGNC:12580]
ENSFCAG00000011341	SLC43A1	1.01225	0.0017465	0.021625	solute carrier family 43 (amino acid system L transporter), member 1 [Source:HGNC Symbol;Acc:HGNC:9225]
ENSFCAG00000011031	VCAM1	0.663978	0.00174957	0.0216466	vascular cell adhesion molecule 1 [Source:HGNC Symbol;Acc:HGNC:12663]
ENSFCAG00000011989	GLI3	-0.557741	0.00175229	0.0216639	GLI family zinc finger 3 [Source:HGNC Symbol;Acc:HGNC:4319]
ENSFCAG00000031559	SUCLA2	0.651885	0.00175833	0.0217221	succinate-CoA ligase, ADP-forming, beta subunit [Source:HGNC Symbol;Acc:HGNC:11448]
ENSFCAG00000029966	SNRPF	-0.554993	0.00176178	0.0217473	small nuclear ribonucleoprotein polypeptide F [Source:HGNC Symbol;Acc:HGNC:11162]
ENSFCAG00000002807	SOX10	1.15685	0.00176304	0.0217473	SRY-box 10 [Source:HGNC Symbol;Acc:HGNC:11190]
ENSFCAG00000030950	.	2.51314	0.00176975	0.0218135	-
ENSFCAG00000004726	ARAP2	-0.576172	0.00177238	0.0218294	ArfGAP with RhoGAP domain, ankyrin repeat and PH domain 2 [Source:HGNC Symbol;Acc:HGNC:16924]
ENSFCAG00000029124	DNAJC12	0.931576	0.00177662	0.0218652	DnaJ heat shock protein family (Hsp40) member C12 [Source:HGNC Symbol;Acc:HGNC:28908]
ENSFCAG00000028745	.	3.60107	0.00178136	0.021907	Uncharacterized protein [Source:UniProtKB/TrEMBL;Acc:M3XBL2]
ENSFCAG00000008185	MAP7	-0.554179	0.00179482	0.0220558	microtubule associated protein 7 [Source:HGNC Symbol;Acc:HGNC:6869]
ENSFCAG00000001513	LRRC75B	1.08064	0.00180095	0.0221145	leucine rich repeat containing 75B [Source:HGNC Symbol;Acc:HGNC:33155]
ENSFCAG00000030506	HMGN5	-0.840832	0.00180453	0.0221418	high mobility group nucleosome binding domain 5 [Source:HGNC Symbol;Acc:HGNC:8013]
ENSFCAG00000003835	MPI	0.594508	0.00181708	0.0222791	mannose phosphate isomerase [Source:HGNC Symbol;Acc:HGNC:7216]
ENSFCAG00000024953	PDXDC1	0.744254	0.00182366	0.0223291	pyridoxal-dependent decarboxylase domain containing 1 [Source:HGNC Symbol;Acc:HGNC:28995]
ENSFCAG00000001230	NODAL	2.60556	0.0018239	0.0223291	nodal growth differentiation factor [Source:HGNC Symbol;Acc:HGNC:7865]
ENSFCAG00000015469	TMIE	-1.18847	0.00183026	0.0223901	transmembrane inner ear [Source:HGNC Symbol;Acc:HGNC:30800]
ENSFCAG00000015628	.	1.47605	0.00183933	0.0224727	adhesion G protein-coupled receptor E3 [Source:HGNC Symbol;Acc:HGNC:23647]
ENSFCAG00000008458	CD48	0.903275	0.00183977	0.0224727	CD48 molecule [Source:HGNC Symbol;Acc:HGNC:1683]
ENSFCAG00000012118	ECM2	0.598132	0.00185493	0.0226409	extracellular matrix protein 2, female organ and adipocyte specific [Source:HGNC Symbol;Acc:HGNC:3154]
ENSFCAG00000012308	ARHGAP30	0.885549	0.00186001	0.022686	Rho GTPase activating protein 30 [Source:HGNC Symbol;Acc:HGNC:27414]
ENSFCAG00000005165	PLB1	-0.889172	0.00186323	0.0227076	phospholipase B1 [Source:HGNC Symbol;Acc:HGNC:30041]
ENSFCAG00000029753	PSTPIP2	0.671128	0.00186457	0.0227076	proline-serine-threonine phosphatase interacting protein 2 [Source:HGNC Symbol;Acc:HGNC:9581]
ENSFCAG00000029975	AFF3	1.05296	0.00187036	0.0227445	AF4/FMR2 family member 3 [Source:HGNC Symbol;Acc:HGNC:6473]
ENSFCAG00000009070	RBP1	-0.619218	0.0018709	0.0227445	retinol binding protein 1 [Source:HGNC Symbol;Acc:HGNC:9919]
ENSFCAG00000022999	SBK3	2.07747	0.00187178	0.0227445	SH3 domain binding kinase family member 3 [Source:HGNC Symbol;Acc:HGNC:44121]
ENSFCAG00000024045	SLC31A2	0.688402	0.0018759	0.0227776	solute carrier family 31 (copper transporter), member 2 [Source:HGNC Symbol;Acc:HGNC:11017]
ENSFCAG00000004459	SLC4A10	-1.18232	0.00187809	0.0227872	solute carrier family 4, sodium bicarbonate transporter, member 10 [Source:HGNC Symbol;Acc:HGNC:13811]
ENSFCAG00000014424	SCARA3	-0.655908	0.00188209	0.0228188	scavenger receptor class A member 3 [Source:HGNC Symbol;Acc:HGNC:19000]
ENSFCAG00000010675	AMIGO3	0.846324	0.00188829	0.0228769	adhesion molecule with Ig-like domain 3 [Source:HGNC Symbol;Acc:HGNC:24075]
ENSFCAG00000014702	TAGAP	0.944184	0.00190207	0.0230268	T-cell activation RhoGTPase activating protein [Source:HGNC Symbol;Acc:HGNC:15669]
ENSFCAG00000002447	DOCK3	1.07396	0.00191083	0.0231156	dedicator of cytokinesis 3 [Source:HGNC Symbol;Acc:HGNC:2989]
ENSFCAG00000014873	DFNA5	-0.80968	0.00191452	0.0231431	deafness, autosomal dominant 5 [Source:HGNC Symbol;Acc:HGNC:2810]
ENSFCAG00000006917	VWA3B	1.22565	0.00192173	0.0232131	von Willebrand factor A domain containing 3B [Source:HGNC Symbol;Acc:HGNC:28385]
ENSFCAG00000007126	S1PR4	1.69761	0.00192911	0.023285	sphingosine-1-phosphate receptor 4 [Source:HGNC Symbol;Acc:HGNC:3170]
ENSFCAG00000023164	.	1.42896	0.00193147	0.0232962	Uncharacterized protein [Source:UniProtKB/TrEMBL;Acc:M3X334]
ENSFCAG00000019028	PON1	2.10072	0.00194093	0.023393	paraoxonase 1 [Source:HGNC Symbol;Acc:HGNC:9204]
ENSFCAG00000009795	ITGAL	0.925793	0.00194298	0.0234005	integrin subunit alpha L [Source:HGNC Symbol;Acc:HGNC:6148]
ENSFCAG00000018760	NFAM1	1.24361	0.00194485	0.0234057	NFAT activating protein with ITAM motif 1 [Source:HGNC Symbol;Acc:HGNC:29872]
ENSFCAG00000010676	GMPPB	0.652226	0.00195229	0.0234584	GDP-mannose pyrophosphorylase B [Source:HGNC Symbol;Acc:HGNC:22932]
ENSFCAG00000026477	CFAP53	-0.864483	0.00195271	0.0234584	cilia and flagella associated protein 53 [Source:HGNC Symbol;Acc:HGNC:26530]
ENSFCAG00000009460	ASIC1	2.00959	0.00195374	0.0234584	acid sensing ion channel subunit 1 [Source:HGNC Symbol;Acc:HGNC:100]
ENSFCAG00000018898	RAB26	1.35563	0.00195499	0.0234584	RAB26, member RAS oncogene family [Source:HGNC Symbol;Acc:HGNC:14259]
ENSFCAG00000029534	PIK3R5	1.03986	0.00196102	0.0235135	phosphoinositide-3-kinase regulatory subunit 5 [Source:HGNC Symbol;Acc:HGNC:30035]
ENSFCAG00000014454	CPXM1	0.822083	0.0019675	0.0235739	carboxypeptidase X (M14 family), member 1 [Source:HGNC Symbol;Acc:HGNC:15771]
ENSFCAG00000013009	ICA1	0.741334	0.00197607	0.0236591	islet cell autoantigen 1 [Source:HGNC Symbol;Acc:HGNC:5343]
ENSFCAG00000003611	.	0.56445	0.00198157	0.0237017	Uncharacterized protein [Source:UniProtKB/TrEMBL;Acc:M3W0M9]
ENSFCAG00000025473	NOP16	-0.567058	0.00198253	0.0237017	NOP16 nucleolar protein [Source:HGNC Symbol;Acc:HGNC:26934]
ENSFCAG00000011823	ME3	0.563499	0.00198544	0.0237191	malic enzyme 3, NADP(+)-dependent, mitochondrial [Source:HGNC Symbol;Acc:HGNC:6985]
ENSFCAG00000014463	.	-0.584357	0.00199925	0.0238466	pre-B-cell leukemia homeobox 3 [Source:HGNC Symbol;Acc:HGNC:8634]
ENSFCAG00000005536	DENND5B	-0.565051	0.00200122	0.0238466	DENN/MADD domain containing 5B [Source:HGNC Symbol;Acc:HGNC:28338]
ENSFCAG00000029623	.	1.92253	0.00200216	0.0238466	Uncharacterized protein [Source:UniProtKB/TrEMBL;Acc:M3XCT3]
ENSFCAG00000018108	HHIP	2.42735	0.00200306	0.0238466	hedgehog interacting protein [Source:HGNC Symbol;Acc:HGNC:14866]
ENSFCAG00000029294	RCN1	0.683554	0.00200343	0.0238466	reticulocalbin 1 [Source:HGNC Symbol;Acc:HGNC:9934]
ENSFCAG00000014119	OLFML2B	0.678159	0.00200685	0.0238672	olfactomedin like 2B [Source:HGNC Symbol;Acc:HGNC:24558]
ENSFCAG00000026953	LIMD2	0.91694	0.00200808	0.0238672	LIM domain containing 2 [Source:HGNC Symbol;Acc:HGNC:28142]
ENSFCAG00000012690	PTGES2	0.674054	0.00201104	0.0238849	prostaglandin E synthase 2 [Source:HGNC Symbol;Acc:HGNC:17822]
ENSFCAG00000000574	CADPS2	0.69861	0.00202183	0.0239956	Ca++-dependent secretion activator 2 [Source:HGNC Symbol;Acc:HGNC:16018]
ENSFCAG00000028848	CIITA	0.792848	0.00203449	0.0241284	class II, major histocompatibility complex, transactivator [Source:HGNC Symbol;Acc:HGNC:7067]
ENSFCAG00000002620	.	0.635098	0.00203614	0.0241303	Uncharacterized protein [Source:UniProtKB/TrEMBL;Acc:M3VYU3]
ENSFCAG00000008618	EZH2	-0.560257	0.00204038	0.024163	enhancer of zeste 2 polycomb repressive complex 2 subunit [Source:HGNC Symbol;Acc:HGNC:3527]
ENSFCAG00000023634	CFAP73	2.40092	0.00205809	0.0243434	cilia and flagella associated protein 73 [Source:HGNC Symbol;Acc:HGNC:37100]
ENSFCAG00000005843	CERCAM	0.584278	0.0020586	0.0243434	cerebral endothelial cell adhesion molecule [Source:HGNC Symbol;Acc:HGNC:23723]
ENSFCAG00000008210	CLCA2	-0.822431	0.0020689	0.0244475	chloride channel accessory 2 [Source:HGNC Symbol;Acc:HGNC:2016]
ENSFCAG00000008408	C1QTNF6	1.50299	0.00207966	0.0245484	C1q and tumor necrosis factor related protein 6 [Source:HGNC Symbol;Acc:HGNC:14343]
ENSFCAG00000008061	GPD1L	0.896113	0.00208045	0.0245484	glycerol-3-phosphate dehydrogenase 1-like [Source:HGNC Symbol;Acc:HGNC:28956]
ENSFCAG00000005436	TGFB1	-0.62625	0.00208309	0.0245617	transforming growth factor beta 1 [Source:HGNC Symbol;Acc:HGNC:11766]
ENSFCAG00000000270	KRT7	1.03658	0.0020876	0.0245972	keratin 7, type II [Source:HGNC Symbol;Acc:HGNC:6445]
ENSFCAG00000003517	PLAT	-0.653305	0.00209182	0.0246285	plasminogen activator, tissue [Source:HGNC Symbol;Acc:HGNC:9051]
ENSFCAG00000015091	G0S2	1.01073	0.00209328	0.0246285	G0/G1 switch 2 [Source:HGNC Symbol;Acc:HGNC:30229]
ENSFCAG00000015690	PTPRC	0.953265	0.00210614	0.024762	protein tyrosine phosphatase, receptor type, C [Source:HGNC Symbol;Acc:HGNC:9666]
ENSFCAG00000023543	OLFM1	0.763496	0.00211622	0.0248625	olfactomedin 1 [Source:HGNC Symbol;Acc:HGNC:17187]
ENSFCAG00000026731	ZBTB18	0.878148	0.00213432	0.0250571	zinc finger and BTB domain containing 18 [Source:HGNC Symbol;Acc:HGNC:13030]
ENSFCAG00000008078	CECR2	1.21427	0.0021402	0.0251081	cat eye syndrome chromosome region, candidate 2 [Source:HGNC Symbol;Acc:HGNC:1840]
ENSFCAG00000013958	ITGA7	0.617431	0.00214454	0.0251409	integrin subunit alpha 7 [Source:HGNC Symbol;Acc:HGNC:6143]
ENSFCAG00000028547	NKAPL	-1.84767	0.00215203	0.0252105	NFKB activating protein like [Source:HGNC Symbol;Acc:HGNC:21584]
ENSFCAG00000000075	ENPEP	0.804814	0.00216233	0.025313	glutamyl aminopeptidase (aminopeptidase A) [Source:HGNC Symbol;Acc:HGNC:3355]
ENSFCAG00000000245	EYA1	0.626603	0.00216619	0.02534	EYA transcriptional coactivator and phosphatase 1 [Source:HGNC Symbol;Acc:HGNC:3519]
ENSFCAG00000009036	NCAPG2	-0.531527	0.00217407	0.0254025	non-SMC condensin II complex subunit G2 [Source:HGNC Symbol;Acc:HGNC:21904]
ENSFCAG00000024031	DSN1	-0.827354	0.00217611	0.0254025	DSN1 homolog, MIS12 kinetochore complex component [Source:HGNC Symbol;Acc:HGNC:16165]
ENSFCAG00000013521	FEZF1	-1.33975	0.0021762	0.0254025	FEZ family zinc finger 1 [Source:HGNC Symbol;Acc:HGNC:22788]
ENSFCAG00000010232	SERPINA1	-0.793968	0.00219103	0.0255492	serpin peptidase inhibitor, clade A (alpha-1 antiproteinase, antitrypsin), member 1 [Source:HGNC Symbol;Acc:HGNC:8941]
ENSFCAG00000027081	SMAD3	-0.643127	0.0021919	0.0255492	SMAD family member 3 [Source:HGNC Symbol;Acc:HGNC:6769]
ENSFCAG00000026801	GNGT1	2.38869	0.00219796	0.0255751	guanine nucleotide binding protein (G protein), gamma transducing activity polypeptide 1 [Source:HGNC Symbol;Acc:HGNC:4411]
ENSFCAG00000001628	PAX5	1.92419	0.00219826	0.0255751	paired box 5 [Source:HGNC Symbol;Acc:HGNC:8619]
ENSFCAG00000013120	PLXNA4	1.10784	0.00219883	0.0255751	plexin A4 [Source:HGNC Symbol;Acc:HGNC:9102]
ENSFCAG00000011400	PLXNA3	0.883999	0.00222214	0.0258278	plexin A3 [Source:HGNC Symbol;Acc:HGNC:9101]
ENSFCAG00000011688	RIMS4	1.52612	0.00222496	0.0258421	regulating synaptic membrane exocytosis 4 [Source:HGNC Symbol;Acc:HGNC:16183]
ENSFCAG00000012729	ATP1A3	2.54436	0.0022294	0.0258753	ATPase, Na+/K+ transporting, alpha 3 polypeptide [Source:HGNC Symbol;Acc:HGNC:801]
ENSFCAG00000025088	.	1.58361	0.00224021	0.0259823	Uncharacterized protein [Source:UniProtKB/TrEMBL;Acc:M3WR78]
ENSFCAG00000028210	DMXL2	0.977699	0.00224287	0.0259947	Dmx-like 2 [Source:HGNC Symbol;Acc:HGNC:2938]
ENSFCAG00000014759	DMP1	-0.862236	0.00224782	0.0260335	dentin matrix acidic phosphoprotein 1 [Source:HGNC Symbol;Acc:HGNC:2932]
ENSFCAG00000013417	COL10A1	1.62245	0.00224987	0.0260387	collagen, type X, alpha 1 [Source:HGNC Symbol;Acc:HGNC:2185]
ENSFCAG00000003778	.	0.552881	0.00225798	0.0260981	tumor necrosis factor receptor superfamily member 1B [Source:HGNC Symbol;Acc:HGNC:11917]
ENSFCAG00000004215	SEMA4D	0.640178	0.0022582	0.0260981	sema domain, immunoglobulin domain (Ig), transmembrane domain (TM) and short cytoplasmic domain, (semaphorin) 4D [Source:HGNC Symbol;Acc:HGNC:10732]
ENSFCAG00000027516	NLRP13	-1.20177	0.00226276	0.0261324	NLR family, pyrin domain containing 13 [Source:HGNC Symbol;Acc:HGNC:22937]
ENSFCAG00000001757	NDUFV1	0.655028	0.00227218	0.0262225	NADH:ubiquinone oxidoreductase core subunit V1 [Source:HGNC Symbol;Acc:HGNC:7716]
ENSFCAG00000004500	LTB	1.1247	0.00228563	0.0263591	lymphotoxin beta [Source:HGNC Symbol;Acc:HGNC:6711]
ENSFCAG00000000577	.	2.21575	0.00229474	0.0264274	-
ENSFCAG00000022152	PLCL2	0.581605	0.0022948	0.0264274	phospholipase C like 2 [Source:HGNC Symbol;Acc:HGNC:9064]
ENSFCAG00000013830	FCMR	2.47452	0.00231201	0.0266069	Fc fragment of IgM receptor [Source:HGNC Symbol;Acc:HGNC:14315]
ENSFCAG00000004906	PLA2G5	-1.0557	0.00232018	0.0266821	phospholipase A2 group V [Source:HGNC Symbol;Acc:HGNC:9038]
ENSFCAG00000001418	TMEM246	-0.666567	0.00232768	0.0267494	transmembrane protein 246 [Source:HGNC Symbol;Acc:HGNC:28180]
ENSFCAG00000013379	SYT10	-1.67734	0.00233136	0.0267729	synaptotagmin 10 [Source:HGNC Symbol;Acc:HGNC:19266]
ENSFCAG00000001360	ASGR1	1.64319	0.00234421	0.0269015	asialoglycoprotein receptor 1 [Source:HGNC Symbol;Acc:HGNC:742]
ENSFCAG00000001301	CORO1A	0.876847	0.00236925	0.0271697	coronin, actin binding protein, 1A [Source:HGNC Symbol;Acc:HGNC:2252]
ENSFCAG00000011375	KIAA1161	0.935471	0.00237458	0.0272117	KIAA1161 [Source:HGNC Symbol;Acc:HGNC:19918]
ENSFCAG00000031797	KLHL34	2.26938	0.00237883	0.0272413	kelch like family member 34 [Source:HGNC Symbol;Acc:HGNC:26634]
ENSFCAG00000002475	HAT1	-0.54012	0.00238254	0.0272607	histone acetyltransferase 1 [Source:HGNC Symbol;Acc:HGNC:4821]
ENSFCAG00000005733	SASH3	1.08651	0.00238387	0.0272607	SAM and SH3 domain containing 3 [Source:HGNC Symbol;Acc:HGNC:15975]
ENSFCAG00000015037	SULF2	-0.675543	0.00238862	0.0272959	sulfatase 2 [Source:HGNC Symbol;Acc:HGNC:20392]
ENSFCAG00000028361	.	1.90075	0.00239312	0.0273282	Uncharacterized protein [Source:UniProtKB/TrEMBL;Acc:M3X103]
ENSFCAG00000004479	LAMB4	-0.633642	0.00239894	0.0273573	laminin subunit beta 4 [Source:HGNC Symbol;Acc:HGNC:6491]
ENSFCAG00000030165	KBTBD13	2.10146	0.00239903	0.0273573	kelch repeat and BTB (POZ) domain containing 13 [Source:HGNC Symbol;Acc:HGNC:37227]
ENSFCAG00000014320	NNAT	1.28783	0.00240202	0.0273723	neuronatin [Source:HGNC Symbol;Acc:HGNC:7860]
ENSFCAG00000019308	PDZK1IP1	0.669003	0.00242968	0.0276682	PDZK1 interacting protein 1 [Source:HGNC Symbol;Acc:HGNC:16887]
ENSFCAG00000000645	C5	1.4229	0.00243505	0.02771	complement component 5 [Source:HGNC Symbol;Acc:HGNC:1331]
ENSFCAG00000001094	FGD2	0.879995	0.00244412	0.0277871	FYVE, RhoGEF and PH domain containing 2 [Source:HGNC Symbol;Acc:HGNC:3664]
ENSFCAG00000003245	SLC44A5	-0.931601	0.00244524	0.0277871	solute carrier family 44 member 5 [Source:HGNC Symbol;Acc:HGNC:28524]
ENSFCAG00000007384	.	0.802985	0.00245581	0.0278879	WDFY family member 4 [Source:HGNC Symbol;Acc:HGNC:29323]
ENSFCAG00000005957	LAMA2	0.6211	0.00248301	0.0281771	laminin subunit alpha 2 [Source:HGNC Symbol;Acc:HGNC:6482]
ENSFCAG00000015345	CPN2	1.69975	0.00248668	0.0281868	carboxypeptidase N subunit 2 [Source:HGNC Symbol;Acc:HGNC:2313]
ENSFCAG00000003875	ACKR4	-0.806438	0.00248733	0.0281868	atypical chemokine receptor 4 [Source:HGNC Symbol;Acc:HGNC:1611]
ENSFCAG00000006802	FANCF	-0.758105	0.00249508	0.028255	Fanconi anemia complementation group F [Source:HGNC Symbol;Acc:HGNC:3587]
ENSFCAG00000001058	.	1.38302	0.00250633	0.0283628	GATA binding protein 5 [Source:HGNC Symbol;Acc:HGNC:15802]
ENSFCAG00000027346	LPCAT2	-0.563997	0.00251028	0.0283877	lysophosphatidylcholine acyltransferase 2 [Source:HGNC Symbol;Acc:HGNC:26032]
ENSFCAG00000013496	NDUFB7	0.554839	0.00251918	0.0284686	NADH:ubiquinone oxidoreductase subunit B7 [Source:HGNC Symbol;Acc:HGNC:7702]
ENSFCAG00000031420	RCBTB1	0.600929	0.00252111	0.0284707	regulator of chromosome condensation (RCC1) and BTB (POZ) domain containing protein 1 [Source:HGNC Symbol;Acc:HGNC:18243]
ENSFCAG00000008634	.	-0.769751	0.00253763	0.0286374	Kinesin-like protein [Source:UniProtKB/TrEMBL;Acc:M3W9X8]
ENSFCAG00000010756	E2F7	-0.842416	0.00254481	0.0286904	E2F transcription factor 7 [Source:HGNC Symbol;Acc:HGNC:23820]
ENSFCAG00000009202	.	0.611296	0.00254584	0.0286904	Uncharacterized protein [Source:UniProtKB/TrEMBL;Acc:M3WAZ6]
ENSFCAG00000004554	PIK3CG	1.05767	0.00256147	0.0288306	phosphatidylinositol-4,5-bisphosphate 3-kinase catalytic subunit gamma [Source:HGNC Symbol;Acc:HGNC:8978]
ENSFCAG00000023721	CD52	1.19099	0.00256182	0.0288306	Uncharacterized protein [Source:UniProtKB/TrEMBL;Acc:M3X640]
ENSFCAG00000012242	GPHA2	1.00513	0.00256825	0.028883	glycoprotein hormone alpha 2 [Source:HGNC Symbol;Acc:HGNC:18054]
ENSFCAG00000008648	CD1B	1.82388	0.00257122	0.0288965	CD1b molecule [Source:HGNC Symbol;Acc:HGNC:1635]
ENSFCAG00000010180	SDHB	0.61499	0.00257907	0.0289648	succinate dehydrogenase complex subunit B, iron sulfur (Ip) [Source:HGNC Symbol;Acc:HGNC:10681]
ENSFCAG00000024334	CHPF	0.537045	0.00259058	0.0290741	chondroitin polymerizing factor [Source:HGNC Symbol;Acc:HGNC:24291]
ENSFCAG00000006087	BLM	-0.561873	0.00259379	0.0290901	Bloom syndrome, RecQ helicase-like [Source:HGNC Symbol;Acc:HGNC:1058]
ENSFCAG00000001261	CD37	0.913854	0.00260748	0.0292235	CD37 molecule [Source:HGNC Symbol;Acc:HGNC:1666]
ENSFCAG00000023248	INSL3	3.01965	0.00261656	0.0292953	insulin like 3 [Source:HGNC Symbol;Acc:HGNC:6086]
ENSFCAG00000022370	.	-1.18433	0.00261867	0.0292953	Uncharacterized protein [Source:UniProtKB/TrEMBL;Acc:M3X497]
ENSFCAG00000005744	TMEM94	-0.655746	0.00262004	0.0292953	transmembrane protein 94 [Source:HGNC Symbol;Acc:HGNC:28983]
ENSFCAG00000022029	.	1.75592	0.00262107	0.0292953	Uncharacterized protein [Source:UniProtKB/TrEMBL;Acc:M3XG14]
ENSFCAG00000015763	NDUFS2	0.673303	0.00262632	0.0293339	NADH:ubiquinone oxidoreductase core subunit S2 [Source:HGNC Symbol;Acc:HGNC:7708]
ENSFCAG00000024553	PCDH17	0.760934	0.0026318	0.0293749	protocadherin 17 [Source:HGNC Symbol;Acc:HGNC:14267]
ENSFCAG00000008713	ILDR1	0.855596	0.0026429	0.0294786	immunoglobulin-like domain containing receptor 1 [Source:HGNC Symbol;Acc:HGNC:28741]
ENSFCAG00000013084	ABCA13	1.33165	0.00264684	0.0295024	ATP binding cassette subfamily A member 13 [Source:HGNC Symbol;Acc:HGNC:14638]
ENSFCAG00000024917	NRBP2	-0.59559	0.00265517	0.0295744	nuclear receptor binding protein 2 [Source:HGNC Symbol;Acc:HGNC:19339]
ENSFCAG00000029103	CPNE8	-0.539899	0.00265692	0.0295744	copine VIII [Source:HGNC Symbol;Acc:HGNC:23498]
ENSFCAG00000015456	CNTN6	-1.74187	0.00268373	0.029847	contactin 6 [Source:HGNC Symbol;Acc:HGNC:2176]
ENSFCAG00000013351	PLIN1	1.05154	0.00268507	0.029847	perilipin 1 [Source:HGNC Symbol;Acc:HGNC:9076]
ENSFCAG00000008073	COL26A1	-0.682809	0.0026892	0.0298566	collagen, type XXVI, alpha 1 [Source:HGNC Symbol;Acc:HGNC:18038]
ENSFCAG00000024150	.	0.886645	0.0026913	0.0298566	-
ENSFCAG00000025569	CCDC73	-0.900218	0.00269143	0.0298566	coiled-coil domain containing 73 [Source:HGNC Symbol;Acc:HGNC:23261]
ENSFCAG00000029304	.	1.6085	0.00272166	0.0301714	Uncharacterized protein [Source:UniProtKB/TrEMBL;Acc:M3X4X9]
ENSFCAG00000007844	CD53	0.995155	0.00272582	0.030197	CD53 molecule [Source:HGNC Symbol;Acc:HGNC:1686]
ENSFCAG00000011757	.	-0.858845	0.00274303	0.030367	Annexin [Source:UniProtKB/TrEMBL;Acc:M3WFP7]
ENSFCAG00000003504	CD79B	2.36527	0.00275644	0.0304816	CD79b molecule [Source:HGNC Symbol;Acc:HGNC:1699]
ENSFCAG00000004609	IGFN1	1.44541	0.00275712	0.0304816	immunoglobulin-like and fibronectin type III domain containing 1 [Source:HGNC Symbol;Acc:HGNC:24607]
ENSFCAG00000013954	.	0.9609	0.0027682	0.0305834	Uncharacterized protein [Source:UniProtKB/TrEMBL;Acc:M3WJT1]
ENSFCAG00000013966	MMP19	0.678627	0.00277323	0.0306182	matrix metallopeptidase 19 [Source:HGNC Symbol;Acc:HGNC:7165]
ENSFCAG00000024369	.	1.83967	0.00278903	0.0307718	Uncharacterized protein [Source:UniProtKB/TrEMBL;Acc:M3X5H9]
ENSFCAG00000009504	NDUFS3	0.582006	0.00281415	0.0310279	NADH:ubiquinone oxidoreductase core subunit S3 [Source:HGNC Symbol;Acc:HGNC:7710]
ENSFCAG00000012841	NSUN7	1.74617	0.00281813	0.0310509	NOP2/Sun RNA methyltransferase family member 7 [Source:HGNC Symbol;Acc:HGNC:25857]
ENSFCAG00000006142	TRAK1	0.573658	0.0028208	0.0310593	trafficking protein, kinesin binding 1 [Source:HGNC Symbol;Acc:HGNC:29947]
ENSFCAG00000008737	.	1.71899	0.00282543	0.0310892	Uncharacterized protein [Source:UniProtKB/TrEMBL;Acc:M3WA53]
ENSFCAG00000002933	CBR3	-0.550381	0.00282806	0.0310972	carbonyl reductase 3 [Source:HGNC Symbol;Acc:HGNC:1549]
ENSFCAG00000014916	RHPN2	0.81335	0.00283612	0.0311649	rhophilin, Rho GTPase binding protein 2 [Source:HGNC Symbol;Acc:HGNC:19974]
ENSFCAG00000011798	SHCBP1	-0.887118	0.0028405	0.031192	SHC SH2-domain binding protein 1 [Source:HGNC Symbol;Acc:HGNC:29547]
ENSFCAG00000008580	PHKB	0.602749	0.0028468	0.0312401	phosphorylase kinase, beta [Source:HGNC Symbol;Acc:HGNC:8927]
ENSFCAG00000009021	FRMD4B	0.543676	0.00286647	0.0314348	FERM domain containing 4B [Source:HGNC Symbol;Acc:HGNC:24886]
ENSFCAG00000027108	SH3D21	-0.597049	0.00286864	0.0314375	SH3 domain containing 21 [Source:HGNC Symbol;Acc:HGNC:26236]
ENSFCAG00000029333	MSTN	2.27337	0.00290113	0.0317722	myostatin [Source:HGNC Symbol;Acc:HGNC:4223]
ENSFCAG00000022146	FANCM	-0.809339	0.00290679	0.0318127	Fanconi anemia complementation group M [Source:HGNC Symbol;Acc:HGNC:23168]
ENSFCAG00000026917	CDKN2C	-0.533218	0.002914	0.0318703	cyclin-dependent kinase inhibitor 2C (p18, inhibits CDK4) [Source:HGNC Symbol;Acc:HGNC:1789]
ENSFCAG00000006641	AJUBA	-0.582273	0.00292009	0.0319125	ajuba LIM protein [Source:HGNC Symbol;Acc:HGNC:20250]
ENSFCAG00000023450	KIF19	1.05094	0.00292177	0.0319125	kinesin family member 19 [Source:HGNC Symbol;Acc:HGNC:26735]
ENSFCAG00000011887	CDCA2	-0.789425	0.00292904	0.0319704	cell division cycle associated 2 [Source:HGNC Symbol;Acc:HGNC:14623]
ENSFCAG00000002468	NCF1	1.16252	0.00293341	0.0319968	neutrophil cytosolic factor 1 [Source:HGNC Symbol;Acc:HGNC:7660]
ENSFCAG00000013492	PKN1	0.566601	0.00293592	0.0320027	protein kinase N1 [Source:HGNC Symbol;Acc:HGNC:9405]
ENSFCAG00000026188	SH2D3A	-0.607806	0.00293994	0.0320251	SH2 domain containing 3A [Source:HGNC Symbol;Acc:HGNC:16885]
ENSFCAG00000029900	OTUD6B	-0.527937	0.00296811	0.0322963	OTU domain containing 6B [Source:HGNC Symbol;Acc:HGNC:24281]
ENSFCAG00000029620	NAT6	0.935796	0.0029688	0.0322963	N-acetyltransferase 6 (GCN5-related) [Source:HGNC Symbol;Acc:HGNC:30252]
ENSFCAG00000008050	PGM5	0.577066	0.00297293	0.0323001	phosphoglucomutase 5 [Source:HGNC Symbol;Acc:HGNC:8908]
ENSFCAG00000000600	MDH2	0.820558	0.0029731	0.0323001	malate dehydrogenase 2 [Source:HGNC Symbol;Acc:HGNC:6971]
ENSFCAG00000015173	MYDGF	0.535578	0.00298821	0.0324426	myeloid-derived growth factor [Source:HGNC Symbol;Acc:HGNC:16948]
ENSFCAG00000028566	.	-0.586844	0.00299272	0.03247	Uncharacterized protein [Source:UniProtKB/TrEMBL;Acc:M3WWQ3]
ENSFCAG00000014426	ESCO2	-0.800093	0.00299832	0.032509	establishment of sister chromatid cohesion N-acetyltransferase 2 [Source:HGNC Symbol;Acc:HGNC:27230]
ENSFCAG00000025450	.	-0.58491	0.00300803	0.0325927	Uncharacterized protein [Source:UniProtKB/TrEMBL;Acc:M3WZG5]
ENSFCAG00000015291	ABLIM2	0.725057	0.00301386	0.0326283	actin binding LIM protein family member 2 [Source:HGNC Symbol;Acc:HGNC:19195]
ENSFCAG00000027176	.	-1.03207	0.00301679	0.0326283	Uncharacterized protein [Source:UniProtKB/TrEMBL;Acc:M3XAJ5]
ENSFCAG00000008416	CHN2	0.90625	0.00301732	0.0326283	chimerin 2 [Source:HGNC Symbol;Acc:HGNC:1944]
ENSFCAG00000028710	MCM9	-0.543799	0.00303987	0.0328504	minichromosome maintenance 9 homologous recombination repair factor [Source:HGNC Symbol;Acc:HGNC:21484]
ENSFCAG00000011329	SERP1	0.619653	0.00305104	0.0329296	stress-associated endoplasmic reticulum protein 1 [Source:HGNC Symbol;Acc:HGNC:10759]
ENSFCAG00000008608	CYTH1	0.51779	0.00305124	0.0329296	cytohesin 1 [Source:HGNC Symbol;Acc:HGNC:9501]
ENSFCAG00000027351	.	1.27468	0.00305592	0.0329433	Uncharacterized protein [Source:UniProtKB/TrEMBL;Acc:M3WV11]
ENSFCAG00000001344	PBXIP1	0.530332	0.00305655	0.0329433	pre-B-cell leukemia homeobox interacting protein 1 [Source:HGNC Symbol;Acc:HGNC:21199]
ENSFCAG00000004758	PRRX2	0.747493	0.00307987	0.0331727	paired related homeobox 2 [Source:HGNC Symbol;Acc:HGNC:21338]
ENSFCAG00000011585	RSC1A1	-0.520767	0.00308748	0.0332327	regulatory solute carrier protein, family 1, member 1 [Source:HGNC Symbol;Acc:HGNC:10458]
ENSFCAG00000030650	ABRACL	-0.525588	0.00309519	0.0332938	ABRA C-terminal like [Source:HGNC Symbol;Acc:HGNC:21230]
ENSFCAG00000029650	.	1.03804	0.00310432	0.0333699	Uncharacterized protein [Source:UniProtKB/TrEMBL;Acc:M3X219]
ENSFCAG00000008118	.	-0.520618	0.00311099	0.033411	-
ENSFCAG00000014501	ROBO1	-0.608035	0.00311224	0.033411	roundabout guidance receptor 1 [Source:HGNC Symbol;Acc:HGNC:10249]
ENSFCAG00000028546	.	0.815402	0.00311639	0.0334336	Uncharacterized protein [Source:UniProtKB/TrEMBL;Acc:M3XF17]
ENSFCAG00000013241	.	0.525819	0.00312429	0.0334963	Acyl carrier protein [Source:UniProtKB/TrEMBL;Acc:M3WIH4]
ENSFCAG00000001913	ACKR2	1.41189	0.00313234	0.0335604	atypical chemokine receptor 2 [Source:HGNC Symbol;Acc:HGNC:1565]
ENSFCAG00000009080	CEP152	-0.694507	0.00314209	0.0336428	centrosomal protein 152kDa [Source:HGNC Symbol;Acc:HGNC:29298]
ENSFCAG00000026305	PIK3CD	0.680246	0.00314825	0.0336867	phosphatidylinositol-4,5-bisphosphate 3-kinase catalytic subunit delta [Source:HGNC Symbol;Acc:HGNC:8977]
ENSFCAG00000023664	PLEKHA1	-0.567087	0.00316916	0.0338882	-
ENSFCAG00000025607	UBL4A	0.544725	0.00317613	0.0339404	ubiquitin like 4A [Source:HGNC Symbol;Acc:HGNC:12505]
ENSFCAG00000018994	.	-0.625503	0.00317962	0.0339555	Uncharacterized protein [Source:UniProtKB/TrEMBL;Acc:M3WPA0]
ENSFCAG00000022473	SPN	0.998214	0.003186	0.0340014	sialophorin [Source:HGNC Symbol;Acc:HGNC:11249]
ENSFCAG00000005078	PLBD2	0.567393	0.00320976	0.0342325	phospholipase B domain containing 2 [Source:HGNC Symbol;Acc:HGNC:27283]
ENSFCAG00000003838	MELTF	1.07651	0.00321586	0.0342751	antigen p97 (melanoma associated) identified by monoclonal antibodies 133.2 and 96.5 [Source:HGNC Symbol;Acc:HGNC:7037]
ENSFCAG00000014847	GOLT1A	2.42521	0.00322083	0.0342894	golgi transport 1A [Source:HGNC Symbol;Acc:HGNC:24766]
ENSFCAG00000010375	HECW1	1.83358	0.0032214	0.0342894	HECT, C2 and WW domain containing E3 ubiquitin protein ligase 1 [Source:HGNC Symbol;Acc:HGNC:22195]
ENSFCAG00000004708	KCNA2	1.68569	0.00323501	0.0344099	potassium channel, voltage gated shaker related subfamily A, member 2 [Source:HGNC Symbol;Acc:HGNC:6220]
ENSFCAG00000029334	CENPK	-0.900649	0.00323694	0.0344099	centromere protein K [Source:HGNC Symbol;Acc:HGNC:29479]
ENSFCAG00000024773	.	2.54885	0.00324702	0.0344946	-
ENSFCAG00000009754	COMP	1.2272	0.00325886	0.0345978	cartilage oligomeric matrix protein [Source:HGNC Symbol;Acc:HGNC:2227]
ENSFCAG00000009368	COPZ2	0.584195	0.00326115	0.0345996	coatomer protein complex subunit zeta 2 [Source:HGNC Symbol;Acc:HGNC:19356]
ENSFCAG00000029382	.	0.905701	0.00326605	0.0346291	Uncharacterized protein [Source:UniProtKB/TrEMBL;Acc:M3WZ87]
ENSFCAG00000023751	.	0.809359	0.00328732	0.0348319	WAP four-disulfide core domain 1 [Source:HGNC Symbol;Acc:HGNC:15466]
ENSFCAG00000009698	HJURP	-0.656306	0.00329263	0.0348639	Holliday junction recognition protein [Source:HGNC Symbol;Acc:HGNC:25444]
ENSFCAG00000029285	BHMT	0.81111	0.00329461	0.0348639	betaine--homocysteine S-methyltransferase [Source:HGNC Symbol;Acc:HGNC:1047]
ENSFCAG00000000182	RBP5	-1.08404	0.00331561	0.0350612	retinol binding protein 5 [Source:HGNC Symbol;Acc:HGNC:15847]
ENSFCAG00000011948	LMO4	-0.62886	0.00331756	0.0350612	LIM domain only 4 [Source:HGNC Symbol;Acc:HGNC:6644]
ENSFCAG00000007576	SLC38A10	0.520096	0.00332155	0.0350807	solute carrier family 38 member 10 [Source:HGNC Symbol;Acc:HGNC:28237]
ENSFCAG00000009458	AQP6	2.40094	0.00332825	0.0351286	aquaporin 6 [Source:HGNC Symbol;Acc:HGNC:639]
ENSFCAG00000001898	TPX2	-0.564784	0.00334367	0.0352628	TPX2, microtubule-associated [Source:HGNC Symbol;Acc:HGNC:1249]
ENSFCAG00000003267	FHAD1	-1.10398	0.00334565	0.0352628	forkhead-associated (FHA) phosphopeptide binding domain 1 [Source:HGNC Symbol;Acc:HGNC:29408]
ENSFCAG00000009930	.	-0.645653	0.00334744	0.0352628	Galectin [Source:UniProtKB/TrEMBL;Acc:M3WCE0]
ENSFCAG00000029751	GPT	0.633982	0.00335796	0.0353371	glutamic-pyruvate transaminase (alanine aminotransferase) [Source:HGNC Symbol;Acc:HGNC:4552]
ENSFCAG00000022749	GADD45G	0.990127	0.00335883	0.0353371	growth arrest and DNA damage inducible gamma [Source:HGNC Symbol;Acc:HGNC:4097]
ENSFCAG00000030639	.	1.64766	0.00336524	0.0353816	Uncharacterized protein [Source:UniProtKB/TrEMBL;Acc:M3X486]
ENSFCAG00000009659	ANKDD1B	-0.853117	0.00339149	0.0356347	ankyrin repeat and death domain containing 1B [Source:HGNC Symbol;Acc:HGNC:32525]
ENSFCAG00000007443	CALCR	1.89648	0.00341022	0.0357857	calcitonin receptor [Source:HGNC Symbol;Acc:HGNC:1440]
ENSFCAG00000030725	NPL	0.782572	0.00341026	0.0357857	N-acetylneuraminate pyruvate lyase (dihydrodipicolinate synthase) [Source:HGNC Symbol;Acc:HGNC:16781]
ENSFCAG00000025457	UCHL1	0.940067	0.00341772	0.035841	ubiquitin C-terminal hydrolase L1 [Source:HGNC Symbol;Acc:HGNC:12513]
ENSFCAG00000008555	EFCAB1	-1.15344	0.00342968	0.0359261	EF-hand calcium binding domain 1 [Source:HGNC Symbol;Acc:HGNC:25678]
ENSFCAG00000013437	FAM83B	-0.626428	0.00343024	0.0359261	family with sequence similarity 83 member B [Source:HGNC Symbol;Acc:HGNC:21357]
ENSFCAG00000015675	ABCA9	0.69357	0.00343381	0.0359404	ATP binding cassette subfamily A member 9 [Source:HGNC Symbol;Acc:HGNC:39]
ENSFCAG00000009924	IL21R	1.13445	0.00344095	0.035992	interleukin 21 receptor [Source:HGNC Symbol;Acc:HGNC:6006]
ENSFCAG00000023949	FAM135A	-0.520086	0.00344383	0.035999	family with sequence similarity 135 member A [Source:HGNC Symbol;Acc:HGNC:21084]
ENSFCAG00000000659	TAS1R1	1.28911	0.00344763	0.0360065	taste 1 receptor member 1 [Source:HGNC Symbol;Acc:HGNC:14448]
ENSFCAG00000005052	VAV1	0.58282	0.0034511	0.0360065	vav guanine nucleotide exchange factor 1 [Source:HGNC Symbol;Acc:HGNC:12657]
ENSFCAG00000001146	C12orf56	-0.95498	0.00345117	0.0360065	chromosome 12 open reading frame 56 [Source:HGNC Symbol;Acc:HGNC:26967]
ENSFCAG00000028599	LRPAP1	0.534403	0.00346917	0.0361498	LDL receptor related protein associated protein 1 [Source:HGNC Symbol;Acc:HGNC:6701]
ENSFCAG00000004935	TPM1	1.36806	0.00346934	0.0361498	tropomyosin 1 (alpha) [Source:HGNC Symbol;Acc:HGNC:12010]
ENSFCAG00000023138	RAB39B	-2.57157	0.00347935	0.036231	RAB39B, member RAS oncogene family [Source:HGNC Symbol;Acc:HGNC:16499]
ENSFCAG00000001169	CCDC153	1.04896	0.00348904	0.0363087	coiled-coil domain containing 153 [Source:HGNC Symbol;Acc:HGNC:27446]
ENSFCAG00000013752	CYTH4	0.912181	0.00351411	0.0365069	cytohesin 4 [Source:HGNC Symbol;Acc:HGNC:9505]
ENSFCAG00000028463	DKK3	-0.841819	0.00351428	0.0365069	dickkopf WNT signaling pathway inhibitor 3 [Source:HGNC Symbol;Acc:HGNC:2893]
ENSFCAG00000009001	HSH2D	1.27948	0.0035148	0.0365069	hematopoietic SH2 domain containing [Source:HGNC Symbol;Acc:HGNC:24920]
ENSFCAG00000031987	.	-0.835497	0.00351864	0.0365235	Uncharacterized protein [Source:UniProtKB/TrEMBL;Acc:M3WZS1]
ENSFCAG00000028850	INHBB	1.18613	0.00354514	0.0367584	inhibin beta B [Source:HGNC Symbol;Acc:HGNC:6067]
ENSFCAG00000029544	FAT4	0.509971	0.00354578	0.0367584	FAT atypical cadherin 4 [Source:HGNC Symbol;Acc:HGNC:23109]
ENSFCAG00000000642	C5orf46	-0.652984	0.00356654	0.0369502	chromosome 5 open reading frame 46 [Source:HGNC Symbol;Acc:HGNC:33768]
ENSFCAG00000024081	SMIM1	1.58184	0.00358202	0.037087	small integral membrane protein 1 (Vel blood group) [Source:HGNC Symbol;Acc:HGNC:44204]
ENSFCAG00000004005	COL11A2	-0.682695	0.0036011	0.0372609	collagen, type XI, alpha 2 [Source:HGNC Symbol;Acc:HGNC:2187]
ENSFCAG00000026109	.	1.4097	0.00360442	0.0372716	SIX homeobox 4 [Source:HGNC Symbol;Acc:HGNC:10890]
ENSFCAG00000021944	APCDD1	-0.683387	0.00362605	0.0374714	adenomatosis polyposis coli down-regulated 1 [Source:HGNC Symbol;Acc:HGNC:15718]
ENSFCAG00000030395	IGLV4-3	2.60607	0.0036299	0.0374875	immunoglobulin lambda variable 4-3 [Source:HGNC Symbol;Acc:HGNC:5919]
ENSFCAG00000013807	TDRD9	-1.07715	0.00363784	0.0375457	tudor domain containing 9 [Source:HGNC Symbol;Acc:HGNC:20122]
ENSFCAG00000003893	TLE1	0.661613	0.00364345	0.0375798	transducin like enhancer of split 1 [Source:HGNC Symbol;Acc:HGNC:11837]
ENSFCAG00000010981	THEM5	-0.560107	0.00366509	0.0377791	thioesterase superfamily member 5 [Source:HGNC Symbol;Acc:HGNC:26755]
ENSFCAG00000025507	KIF14	-0.788817	0.0036848	0.0379584	kinesin family member 14 [Source:HGNC Symbol;Acc:HGNC:19181]
ENSFCAG00000010080	CHRNB3	-2.52115	0.00369339	0.0380228	cholinergic receptor, nicotinic beta 3 [Source:HGNC Symbol;Acc:HGNC:1963]
ENSFCAG00000008717	.	-1.01861	0.00371267	0.0381897	calcium-sensing receptor [Source:HGNC Symbol;Acc:HGNC:1514]
ENSFCAG00000000024	LYPD1	1.38264	0.00371429	0.0381897	LY6/PLAUR domain containing 1 [Source:HGNC Symbol;Acc:HGNC:28431]
ENSFCAG00000001207	NANS	0.628603	0.00371978	0.0382221	N-acetylneuraminate synthase [Source:HGNC Symbol;Acc:HGNC:19237]
ENSFCAG00000001514	.	1.01455	0.00373459	0.0383501	Uncharacterized protein [Source:UniProtKB/TrEMBL;Acc:M3VWS9]
ENSFCAG00000010711	NEUROG2	-3.34277	0.00373926	0.0383739	neurogenin 2 [Source:HGNC Symbol;Acc:HGNC:13805]
ENSFCAG00000027761	FHL1	1.34653	0.00374368	0.038395	four and a half LIM domains 1 [Source:HGNC Symbol;Acc:HGNC:3702]
ENSFCAG00000026608	ZNF234	-0.526477	0.00375258	0.0384622	Uncharacterized protein [Source:UniProtKB/TrEMBL;Acc:M3X8T3]
ENSFCAG00000024588	TRPM7	-1.03259	0.00375603	0.0384734	transient receptor potential cation channel, subfamily M, member 7 [Source:HGNC Symbol;Acc:HGNC:17994]
ENSFCAG00000030963	CCNE2	-0.778083	0.00377821	0.0386677	cyclin E2 [Source:HGNC Symbol;Acc:HGNC:1590]
ENSFCAG00000011479	.	0.931664	0.00378152	0.0386677	Uncharacterized protein [Source:UniProtKB/TrEMBL;Acc:M3WF65]
ENSFCAG00000007195	PITX2	-0.542028	0.00378266	0.0386677	paired-like homeodomain 2 [Source:HGNC Symbol;Acc:HGNC:9005]
ENSFCAG00000031851	.	-0.514234	0.00378455	0.0386677	Uncharacterized protein [Source:UniProtKB/TrEMBL;Acc:M3X3T1]
ENSFCAG00000014429	PPM1J	0.94515	0.00378686	0.0386677	protein phosphatase, Mg2+/Mn2+ dependent 1J [Source:HGNC Symbol;Acc:HGNC:20785]
ENSFCAG00000000836	LCP2	0.905489	0.00379538	0.0387305	lymphocyte cytosolic protein 2 [Source:HGNC Symbol;Acc:HGNC:6529]
ENSFCAG00000000535	CCDC13	1.26021	0.00382657	0.0390243	coiled-coil domain containing 13 [Source:HGNC Symbol;Acc:HGNC:26358]
ENSFCAG00000002819	FAM227A	-1.11682	0.00386182	0.0393301	family with sequence similarity 227 member A [Source:HGNC Symbol;Acc:HGNC:44197]
ENSFCAG00000027949	ART4	0.992306	0.00386339	0.0393301	ADP-ribosyltransferase 4 (Dombrock blood group) [Source:HGNC Symbol;Acc:HGNC:726]
ENSFCAG00000014518	MIF4GD	0.542825	0.00386379	0.0393301	MIF4G domain containing [Source:HGNC Symbol;Acc:HGNC:24030]
ENSFCAG00000018417	SIAH3	2.28882	0.00386949	0.039352	siah E3 ubiquitin protein ligase family member 3 [Source:HGNC Symbol;Acc:HGNC:30553]
ENSFCAG00000013513	MAPKAPK2	0.576812	0.00387077	0.039352	mitogen-activated protein kinase-activated protein kinase 2 [Source:HGNC Symbol;Acc:HGNC:6887]
ENSFCAG00000031927	TRUB1	-0.556631	0.00387416	0.0393619	TruB pseudouridine (psi) synthase family member 1 [Source:HGNC Symbol;Acc:HGNC:16060]
ENSFCAG00000014156	FSD1	1.25252	0.00388421	0.0394394	fibronectin type III and SPRY domain containing 1 [Source:HGNC Symbol;Acc:HGNC:13745]
ENSFCAG00000006219	CHKA	0.620816	0.00389041	0.039441	choline kinase alpha [Source:HGNC Symbol;Acc:HGNC:1937]
ENSFCAG00000002595	ADAM9	0.525038	0.00389113	0.039441	ADAM metallopeptidase domain 9 [Source:HGNC Symbol;Acc:HGNC:216]
ENSFCAG00000024484	.	1.03696	0.00389161	0.039441	Uncharacterized protein [Source:UniProtKB/TrEMBL;Acc:M3XDV8]
ENSFCAG00000026604	DOK3	1	0.00390647	0.0395557	docking protein 3 [Source:HGNC Symbol;Acc:HGNC:24583]
ENSFCAG00000005280	ABCC11	-0.8101	0.00390978	0.0395557	ATP binding cassette subfamily C member 11 [Source:HGNC Symbol;Acc:HGNC:14639]
ENSFCAG00000024981	PLEKHF1	0.941774	0.00391021	0.0395557	pleckstrin homology and FYVE domain containing 1 [Source:HGNC Symbol;Acc:HGNC:20764]
ENSFCAG00000012689	PHF10	-0.526377	0.00391313	0.0395607	PHD finger protein 10 [Source:HGNC Symbol;Acc:HGNC:18250]
ENSFCAG00000025968	CLEC4F	-1.23411	0.00394942	0.0399004	C-type lectin domain family 4 member F [Source:HGNC Symbol;Acc:HGNC:25357]
ENSFCAG00000016262	.	-1.1096	0.00395568	0.0399004	-
ENSFCAG00000012145	LRFN5	1.90197	0.00395585	0.0399004	leucine rich repeat and fibronectin type III domain containing 5 [Source:HGNC Symbol;Acc:HGNC:20360]
ENSFCAG00000029086	PTPN7	1.00497	0.00395651	0.0399004	protein tyrosine phosphatase, non-receptor type 7 [Source:HGNC Symbol;Acc:HGNC:9659]
ENSFCAG00000006150	UTP20	-0.509557	0.00396853	0.0399968	UTP20 small subunit processome component [Source:HGNC Symbol;Acc:HGNC:17897]
ENSFCAG00000012774	CDH16	1.25656	0.003973	0.0400171	cadherin 16 [Source:HGNC Symbol;Acc:HGNC:1755]
ENSFCAG00000008831	GALNT12	0.796695	0.00401267	0.0403917	polypeptide N-acetylgalactosaminyltransferase 12 [Source:HGNC Symbol;Acc:HGNC:19877]
ENSFCAG00000013916	TMPRSS11D	-0.824961	0.00401607	0.040401	transmembrane protease, serine 11D [Source:HGNC Symbol;Acc:HGNC:24059]
ENSFCAG00000001089	CPNE5	-0.950173	0.00402719	0.0404879	copine V [Source:HGNC Symbol;Acc:HGNC:2318]
ENSFCAG00000009962	ARL5C	1.81569	0.00403522	0.0405436	ADP ribosylation factor like GTPase 5C [Source:HGNC Symbol;Acc:HGNC:31111]
ENSFCAG00000027538	.	1.63038	0.00405087	0.0406759	Uncharacterized protein [Source:UniProtKB/TrEMBL;Acc:M3X792]
ENSFCAG00000030389	NDC80	-0.777573	0.00407682	0.0408869	NDC80 kinetochore complex component [Source:HGNC Symbol;Acc:HGNC:16909]
ENSFCAG00000003404	THEMIS2	0.931604	0.00407693	0.0408869	thymocyte selection associated family member 2 [Source:HGNC Symbol;Acc:HGNC:16839]
ENSFCAG00000028147	NDC1	-0.501463	0.00408061	0.0408869	NDC1 transmembrane nucleoporin [Source:HGNC Symbol;Acc:HGNC:25525]
ENSFCAG00000011193	MCOLN2	0.91373	0.00408192	0.0408869	mucolipin 2 [Source:HGNC Symbol;Acc:HGNC:13357]
ENSFCAG00000009734	LRRC25	0.903902	0.0040911	0.0409537	leucine rich repeat containing 25 [Source:HGNC Symbol;Acc:HGNC:29806]
ENSFCAG00000008098	EIF5A2	-0.980867	0.00410244	0.041042	eukaryotic translation initiation factor 5A2 [Source:HGNC Symbol;Acc:HGNC:3301]
ENSFCAG00000025002	.	0.853674	0.00410654	0.0410579	Serum amyloid A protein Amyloid protein A [Source:UniProtKB/Swiss-Prot;Acc:P19707]
ENSFCAG00000015505	F13A1	0.907991	0.00411201	0.0410874	coagulation factor XIII, A1 polypeptide [Source:HGNC Symbol;Acc:HGNC:3531]
ENSFCAG00000014661	HM13	0.565902	0.00412412	0.0411832	histocompatibility (minor) 13 [Source:HGNC Symbol;Acc:HGNC:16435]
ENSFCAG00000005289	MELK	-0.714314	0.00412871	0.0412037	maternal embryonic leucine zipper kinase [Source:HGNC Symbol;Acc:HGNC:16870]
ENSFCAG00000027138	.	2.93756	0.00414377	0.0413287	Uncharacterized protein [Source:UniProtKB/TrEMBL;Acc:M3WVA4]
ENSFCAG00000014224	PM20D2	0.865487	0.00417674	0.0416321	peptidase M20 domain containing 2 [Source:HGNC Symbol;Acc:HGNC:21408]
ENSFCAG00000006116	LRP2	1.32875	0.00418081	0.0416472	LDL receptor related protein 2 [Source:HGNC Symbol;Acc:HGNC:6694]
ENSFCAG00000010225	GPR183	0.78243	0.00418756	0.041689	G protein-coupled receptor 183 [Source:HGNC Symbol;Acc:HGNC:3128]
ENSFCAG00000000827	RASGRP4	1.01482	0.00420836	0.0418613	RAS guanyl releasing protein 4 [Source:HGNC Symbol;Acc:HGNC:18958]
ENSFCAG00000022320	.	0.890432	0.00421203	0.0418613	Uncharacterized protein [Source:UniProtKB/TrEMBL;Acc:M3X9J9]
ENSFCAG00000015056	ZG16B	3.90217	0.00421257	0.0418613	zymogen granule protein 16B [Source:HGNC Symbol;Acc:HGNC:30456]
ENSFCAG00000031819	RARRES1	-0.71414	0.00424297	0.0421167	retinoic acid receptor responder (tazarotene induced) 1 [Source:HGNC Symbol;Acc:HGNC:9867]
ENSFCAG00000030585	NES	-1.05692	0.00424344	0.0421167	nestin [Source:HGNC Symbol;Acc:HGNC:7756]
ENSFCAG00000006567	LYRM5	0.582932	0.00424779	0.0421343	LYR motif containing 5 [Source:HGNC Symbol;Acc:HGNC:27052]
ENSFCAG00000030918	.	0.964602	0.00425589	0.0421889	ATP binding cassette subfamily A member 10 [Source:HGNC Symbol;Acc:HGNC:30]
ENSFCAG00000031353	DDIAS	-0.766545	0.0042666	0.0422694	DNA damage-induced apoptosis suppressor [Source:HGNC Symbol;Acc:HGNC:26351]
ENSFCAG00000013217	SORL1	0.543113	0.00427721	0.0423284	sortilin-related receptor, L(DLR class) A repeats containing [Source:HGNC Symbol;Acc:HGNC:11185]
ENSFCAG00000006126	.	-0.506701	0.0042803	0.0423284	Density-regulated protein [Source:UniProtKB/TrEMBL;Acc:M3W5C1]
ENSFCAG00000009658	ANXA9	1.07404	0.00428034	0.0423284	annexin A9 [Source:HGNC Symbol;Acc:HGNC:547]
ENSFCAG00000030803	CCDC138	-0.844083	0.00429747	0.0424514	coiled-coil domain containing 138 [Source:HGNC Symbol;Acc:HGNC:26531]
ENSFCAG00000024178	.	-2.85337	0.00429849	0.0424514	Uncharacterized protein [Source:UniProtKB/TrEMBL;Acc:M3WRJ7]
ENSFCAG00000008297	PON3	0.930662	0.00430088	0.0424514	paraoxonase 3 [Source:HGNC Symbol;Acc:HGNC:9206]
ENSFCAG00000007305	KCNJ11	-0.73746	0.00430319	0.0424514	potassium channel, inwardly rectifying subfamily J, member 11 [Source:HGNC Symbol;Acc:HGNC:6257]
ENSFCAG00000013349	TICRR	-0.582852	0.00430872	0.0424802	TOPBP1-interacting checkpoint and replication regulator [Source:HGNC Symbol;Acc:HGNC:28704]
ENSFCAG00000014937	KEL	1.21858	0.00432119	0.0425775	Kell blood group, metallo-endopeptidase [Source:HGNC Symbol;Acc:HGNC:6308]
ENSFCAG00000014840	.	0.552369	0.0043302	0.0426405	mitogen-activated protein kinase kinase 3 [Source:HGNC Symbol;Acc:HGNC:6843]
ENSFCAG00000006125	.	-0.604299	0.0043403	0.0427141	Uncharacterized protein [Source:UniProtKB/TrEMBL;Acc:M3W5B9]
ENSFCAG00000019056	B4GALT6	-0.721303	0.00434953	0.0427792	UDP-Gal:betaGlcNAc beta 1,4- galactosyltransferase, polypeptide 6 [Source:HGNC Symbol;Acc:HGNC:929]
ENSFCAG00000008212	APBB1IP	1.06002	0.00436469	0.0428824	amyloid beta (A4) precursor protein-binding, family B, member 1 interacting protein [Source:HGNC Symbol;Acc:HGNC:17379]
ENSFCAG00000012495	AMOT	0.544175	0.00436575	0.0428824	angiomotin [Source:HGNC Symbol;Acc:HGNC:17810]
ENSFCAG00000005075	CENPU	-0.633985	0.00436791	0.0428824	centromere protein U [Source:HGNC Symbol;Acc:HGNC:21348]
ENSFCAG00000012458	DR1	-0.522366	0.0043759	0.0429278	down-regulator of transcription 1 [Source:HGNC Symbol;Acc:HGNC:3017]
ENSFCAG00000000934	SEMA5B	1.21412	0.00437781	0.0429278	sema domain, seven thrombospondin repeats (type 1 and type 1-like), transmembrane domain (TM) and short cytoplasmic domain, (semaphorin) 5B [Source:HGNC Symbol;Acc:HGNC:10737]
ENSFCAG00000015762	COLEC12	-0.599969	0.00439783	0.0430982	collectin subfamily member 12 [Source:HGNC Symbol;Acc:HGNC:16016]
ENSFCAG00000008620	PDIA4	0.721751	0.00443515	0.0434378	protein disulfide isomerase family A member 4 [Source:HGNC Symbol;Acc:HGNC:30167]
ENSFCAG00000024886	TMEM143	0.773005	0.00444129	0.0434461	transmembrane protein 143 [Source:HGNC Symbol;Acc:HGNC:25603]
ENSFCAG00000009550	UROS	0.670721	0.00444132	0.0434461	uroporphyrinogen III synthase [Source:HGNC Symbol;Acc:HGNC:12592]
ENSFCAG00000010087	COL4A3	1.35468	0.00445317	0.0435358	collagen, type IV, alpha 3 (Goodpasture antigen) [Source:HGNC Symbol;Acc:HGNC:2204]
ENSFCAG00000026401	.	-0.508769	0.00446095	0.0435427	-
ENSFCAG00000000742	RYR3	-0.945992	0.00446133	0.0435427	ryanodine receptor 3 [Source:HGNC Symbol;Acc:HGNC:10485]
ENSFCAG00000031279	RHOB	0.510745	0.00446451	0.0435427	ras homolog family member B [Source:HGNC Symbol;Acc:HGNC:668]
ENSFCAG00000013560	CUBN	-0.79581	0.00446696	0.0435427	cubilin [Source:HGNC Symbol;Acc:HGNC:2548]
ENSFCAG00000022572	WDR36	-0.503798	0.00446722	0.0435427	WD repeat domain 36 [Source:HGNC Symbol;Acc:HGNC:30696]
ENSFCAG00000010710	ALPK1	-0.507029	0.00449682	0.043805	alpha kinase 1 [Source:HGNC Symbol;Acc:HGNC:20917]
ENSFCAG00000006501	SEC11C	0.531053	0.00450261	0.0438353	SEC11 homolog C, signal peptidase complex subunit [Source:HGNC Symbol;Acc:HGNC:23400]
ENSFCAG00000024301	CEL	1.22391	0.0045147	0.0439267	carboxyl ester lipase [Source:HGNC Symbol;Acc:HGNC:1848]
ENSFCAG00000011819	GALE	0.650258	0.00453436	0.0440917	UDP-galactose-4-epimerase [Source:HGNC Symbol;Acc:HGNC:4116]
ENSFCAG00000005426	WDR75	-0.500882	0.00453721	0.0440931	WD repeat domain 75 [Source:HGNC Symbol;Acc:HGNC:25725]
ENSFCAG00000022084	MND1	-0.887218	0.00454239	0.0441172	meiotic nuclear divisions 1 [Source:HGNC Symbol;Acc:HGNC:24839]
ENSFCAG00000004783	GMDS	0.665051	0.00455249	0.0441362	GDP-mannose 4,6-dehydratase [Source:HGNC Symbol;Acc:HGNC:4369]
ENSFCAG00000029702	PROX1	1.49948	0.0045551	0.0441362	prospero homeobox 1 [Source:HGNC Symbol;Acc:HGNC:9459]
ENSFCAG00000015772	CDC42EP3	0.672815	0.00455635	0.0441362	CDC42 effector protein (Rho GTPase binding) 3 [Source:HGNC Symbol;Acc:HGNC:16943]
ENSFCAG00000001161	RILPL1	0.545485	0.00455665	0.0441362	Rab interacting lysosomal protein-like 1 [Source:HGNC Symbol;Acc:HGNC:26814]
ENSFCAG00000002344	ATP5G1	0.665076	0.00455788	0.0441362	ATP synthase, H+ transporting, mitochondrial Fo complex subunit C1 (subunit 9) [Source:HGNC Symbol;Acc:HGNC:841]
ENSFCAG00000009993	ASB4	1.48307	0.00456311	0.0441606	ankyrin repeat and SOCS box containing 4 [Source:HGNC Symbol;Acc:HGNC:16009]
ENSFCAG00000025285	RFC3	-0.591376	0.00458605	0.0443384	replication factor C subunit 3 [Source:HGNC Symbol;Acc:HGNC:9971]
ENSFCAG00000007972	IZUMO2	1.09905	0.00458883	0.0443384	IZUMO family member 2 [Source:HGNC Symbol;Acc:HGNC:28518]
ENSFCAG00000021883	PSPH	-0.506637	0.00459161	0.0443384	phosphoserine phosphatase [Source:HGNC Symbol;Acc:HGNC:9577]
ENSFCAG00000026626	BLOC1S2	-0.519798	0.00459235	0.0443384	biogenesis of lysosomal organelles complex-1, subunit 2 [Source:HGNC Symbol;Acc:HGNC:20984]
ENSFCAG00000012742	TMEM145	0.932354	0.00460182	0.0444035	transmembrane protein 145 [Source:HGNC Symbol;Acc:HGNC:26912]
ENSFCAG00000013162	C15orf59	0.697696	0.00461278	0.0444829	chromosome 15 open reading frame 59 [Source:HGNC Symbol;Acc:HGNC:33753]
ENSFCAG00000013339	EXO1	-0.741184	0.00465009	0.0448162	exonuclease 1 [Source:HGNC Symbol;Acc:HGNC:3511]
ENSFCAG00000005030	CTHRC1	0.938793	0.00465771	0.0448632	collagen triple helix repeat containing 1 [Source:HGNC Symbol;Acc:HGNC:18831]
ENSFCAG00000025838	SLC22A23	0.712198	0.00467047	0.0449595	solute carrier family 22 member 23 [Source:HGNC Symbol;Acc:HGNC:21106]
ENSFCAG00000030638	.	0.593757	0.00467838	0.0450021	Uncharacterized protein [Source:UniProtKB/TrEMBL;Acc:M3WUN4]
ENSFCAG00000022926	ANO5	0.849473	0.00468041	0.0450021	anoctamin 5 [Source:HGNC Symbol;Acc:HGNC:27337]
ENSFCAG00000022594	.	1.34746	0.00470197	0.04517	KIAA0408 [Source:HGNC Symbol;Acc:HGNC:21636]
ENSFCAG00000029278	ETV1	1.03988	0.00470342	0.04517	ets variant 1 [Source:HGNC Symbol;Acc:HGNC:3490]
ENSFCAG00000014287	PDCD1	1.09989	0.00477364	0.0458174	programmed cell death 1 [Source:HGNC Symbol;Acc:HGNC:8760]
ENSFCAG00000010578	CRACR2B	0.810494	0.00479578	0.0460028	calcium release activated channel regulator 2B [Source:HGNC Symbol;Acc:HGNC:28703]
ENSFCAG00000025387	TMA16	-0.491949	0.00483	0.0463039	translation machinery associated 16 homolog [Source:HGNC Symbol;Acc:HGNC:25638]
ENSFCAG00000010827	NEBL	-0.602275	0.00483485	0.046323	nebulette [Source:HGNC Symbol;Acc:HGNC:16932]
ENSFCAG00000006895	ATAD5	-0.618296	0.004844	0.0463835	ATPase family, AAA domain containing 5 [Source:HGNC Symbol;Acc:HGNC:25752]
ENSFCAG00000022600	MSX1	-0.538108	0.00485786	0.046489	msh homeobox 1 [Source:HGNC Symbol;Acc:HGNC:7391]
ENSFCAG00000011551	.	0.866289	0.00490244	0.046888	Uncharacterized protein [Source:UniProtKB/TrEMBL;Acc:M3WFA8]
ENSFCAG00000027021	.	-1.18852	0.0049209	0.047037	Sulfotransferase [Source:UniProtKB/TrEMBL;Acc:M3W1T4]
ENSFCAG00000024933	CACNG5	-2.30184	0.00492433	0.0470422	calcium channel, voltage-dependent, gamma subunit 5 [Source:HGNC Symbol;Acc:HGNC:1409]
ENSFCAG00000002935	DOPEY2	0.558847	0.00494967	0.0472553	dopey family member 2 [Source:HGNC Symbol;Acc:HGNC:1291]
ENSFCAG00000023695	.	-0.996107	0.00495243	0.0472553	killer cell lectin-like receptor subfamily G, member 2 [Source:HGNC Symbol;Acc:HGNC:24778]
ENSFCAG00000012268	MEFV	1.13119	0.00498773	0.0475642	Mediterranean fever [Source:HGNC Symbol;Acc:HGNC:6998]
ENSFCAG00000002654	ADGRB3	-0.932482	0.00499803	0.0476347	adhesion G protein-coupled receptor B3 [Source:HGNC Symbol;Acc:HGNC:945]
ENSFCAG00000001820	ARHGAP10	0.514352	0.00500119	0.0476369	Rho GTPase activating protein 10 [Source:HGNC Symbol;Acc:HGNC:26099]
ENSFCAG00000014170	.	1.74387	0.00500843	0.047678	aldolase, fructose-bisphosphate A [Source:HGNC Symbol;Acc:HGNC:414]
ENSFCAG00000025774	.	-0.519068	0.00504114	0.0479614	Amine oxidase [Source:UniProtKB/TrEMBL;Acc:M3X290]
ENSFCAG00000007444	LIMCH1	0.565779	0.00505545	0.0480695	LIM and calponin homology domains 1 [Source:HGNC Symbol;Acc:HGNC:29191]
ENSFCAG00000019315	NCF4	0.869931	0.00513322	0.0487806	neutrophil cytosolic factor 4 [Source:HGNC Symbol;Acc:HGNC:7662]
ENSFCAG00000023711	SCAND1	0.540851	0.00513663	0.0487845	SCAN domain containing 1 [Source:HGNC Symbol;Acc:HGNC:10566]
ENSFCAG00000012586	CREB3L4	0.85523	0.00514175	0.0488047	cAMP responsive element binding protein 3-like 4 [Source:HGNC Symbol;Acc:HGNC:18854]
ENSFCAG00000026653	.	0.904545	0.00516833	0.0489889	megakaryocyte-associated tyrosine kinase [Source:HGNC Symbol;Acc:HGNC:6906]
ENSFCAG00000024359	SEC16A	0.55256	0.00517005	0.0489889	SEC16 homolog A, endoplasmic reticulum export factor [Source:HGNC Symbol;Acc:HGNC:29006]
ENSFCAG00000004480	NRCAM	-0.654305	0.0051731	0.0489889	neuronal cell adhesion molecule [Source:HGNC Symbol;Acc:HGNC:7994]
ENSFCAG00000010001	.	1.27541	0.00517317	0.0489889	meteorin, glial cell differentiation regulator [Source:HGNC Symbol;Acc:HGNC:14151]
ENSFCAG00000026427	PCGF6	-0.560177	0.00517913	0.0490169	polycomb group ring finger 6 [Source:HGNC Symbol;Acc:HGNC:21156]
ENSFCAG00000000546	.	1.11026	0.00518373	0.049032	Uncharacterized protein [Source:UniProtKB/TrEMBL;Acc:M3VUZ2]
ENSFCAG00000003524	.	-0.551331	0.00522343	0.0493789	CWF19-like 2, cell cycle control (S. pombe) [Source:HGNC Symbol;Acc:HGNC:26508]
ENSFCAG00000007640	KIF15	-0.686087	0.00523095	0.0494212	kinesin family member 15 [Source:HGNC Symbol;Acc:HGNC:17273]
ENSFCAG00000003628	ARHGEF37	0.666306	0.0052409	0.0494866	Rho guanine nucleotide exchange factor 37 [Source:HGNC Symbol;Acc:HGNC:34430]
ENSFCAG00000006264	HOXD10	-1.13809	0.00525173	0.0495602	homeobox D10 [Source:HGNC Symbol;Acc:HGNC:5133]
ENSFCAG00000004942	SLC25A12	0.516245	0.00527064	0.049695	solute carrier family 25 (aspartate/glutamate carrier), member 12 [Source:HGNC Symbol;Acc:HGNC:10982]
ENSFCAG00000002988	NDUFS8	0.540023	0.00527212	0.049695	NADH:ubiquinone oxidoreductase core subunit S8 [Source:HGNC Symbol;Acc:HGNC:7715]
ENSFCAG00000015569	VCL	0.4971	0.00528466	0.0497845	vinculin [Source:HGNC Symbol;Acc:HGNC:12665]
ENSFCAG00000025698	ADSS	-0.613136	0.00531013	0.0499955	adenylosuccinate synthase [Source:HGNC Symbol;Acc:HGNC:292]
ENSFCAG00000029914	CACNA2D1	0.544195	0.00531955	0.0500553	calcium channel, voltage-dependent, alpha 2/delta subunit 1 [Source:HGNC Symbol;Acc:HGNC:1399]
ENSFCAG00000024094	NLRP6	-0.7983	0.0053323	0.0501463	NLR family, pyrin domain containing 6 [Source:HGNC Symbol;Acc:HGNC:22944]
ENSFCAG00000028661	.	1.94332	0.00533876	0.0501782	Uncharacterized protein [Source:UniProtKB/TrEMBL;Acc:M3WZU6]
ENSFCAG00000003028	PPP1R3B	0.773671	0.00534875	0.0502431	protein phosphatase 1 regulatory subunit 3B [Source:HGNC Symbol;Acc:HGNC:14942]
ENSFCAG00000004661	DLL1	-0.504877	0.00535353	0.0502591	delta-like 1 (Drosophila) [Source:HGNC Symbol;Acc:HGNC:2908]
ENSFCAG00000001422	ALDH18A1	0.518225	0.00535887	0.0502803	aldehyde dehydrogenase 18 family member A1 [Source:HGNC Symbol;Acc:HGNC:9722]
ENSFCAG00000004847	BNC1	-0.733988	0.00536738	0.0503312	basonuclin 1 [Source:HGNC Symbol;Acc:HGNC:1081]
ENSFCAG00000023784	.	2.91178	0.00537505	0.0503741	Uncharacterized protein [Source:UniProtKB/TrEMBL;Acc:M3X3B3]
ENSFCAG00000004490	PLEKHB1	1.14237	0.00538546	0.0504427	pleckstrin homology domain containing B1 [Source:HGNC Symbol;Acc:HGNC:19079]
ENSFCAG00000000316	TECPR1	0.757668	0.00538925	0.0504492	tectonin beta-propeller repeat containing 1 [Source:HGNC Symbol;Acc:HGNC:22214]
ENSFCAG00000011347	SLC2A10	0.604107	0.00539236	0.0504493	solute carrier family 2 (facilitated glucose transporter), member 10 [Source:HGNC Symbol;Acc:HGNC:13444]
ENSFCAG00000013261	LYPD6B	-0.749579	0.00541653	0.0506194	LY6/PLAUR domain containing 6B [Source:HGNC Symbol;Acc:HGNC:27018]
ENSFCAG00000000984	KCNQ3	-1.11585	0.00541979	0.0506194	potassium channel, voltage gated KQT-like subfamily Q, member 3 [Source:HGNC Symbol;Acc:HGNC:6297]
ENSFCAG00000027386	GLMN	-0.491305	0.00541985	0.0506194	glomulin, FKBP associated protein [Source:HGNC Symbol;Acc:HGNC:14373]
ENSFCAG00000007927	FUCA1	0.634148	0.00543443	0.0507108	fucosidase, alpha-L- 1, tissue [Source:HGNC Symbol;Acc:HGNC:4006]
ENSFCAG00000030203	.	0.780348	0.00543585	0.0507108	-
ENSFCAG00000031990	HACD4	-0.504108	0.00545642	0.0508736	3-hydroxyacyl-CoA dehydratase 4 [Source:HGNC Symbol;Acc:HGNC:20920]
ENSFCAG00000008296	MSS51	1.0824	0.0054608	0.0508853	MSS51 mitochondrial translational activator [Source:HGNC Symbol;Acc:HGNC:21000]
ENSFCAG00000023625	VGLL2	1.28979	0.00546435	0.0508893	vestigial like family member 2 [Source:HGNC Symbol;Acc:HGNC:20232]
ENSFCAG00000024121	.	-0.724052	0.00546955	0.0509086	Uncharacterized protein [Source:UniProtKB/TrEMBL;Acc:M3WT25]
ENSFCAG00000003046	ABHD4	-0.476068	0.00547922	0.0509587	abhydrolase domain containing 4 [Source:HGNC Symbol;Acc:HGNC:20154]
ENSFCAG00000007522	IL12RB1	0.957128	0.00548118	0.0509587	interleukin 12 receptor subunit beta 1 [Source:HGNC Symbol;Acc:HGNC:5971]
ENSFCAG00000029067	PKLR	2.05063	0.0055068	0.0511474	pyruvate kinase, liver and RBC [Source:HGNC Symbol;Acc:HGNC:9020]
ENSFCAG00000029660	FERMT2	0.485155	0.00550774	0.0511474	fermitin family member 2 [Source:HGNC Symbol;Acc:HGNC:15767]
ENSFCAG00000031834	.	-0.550421	0.0055252	0.0512803	-
ENSFCAG00000015063	.	-1.73061	0.00553286	0.0513221	Importin subunit alpha [Source:UniProtKB/TrEMBL;Acc:M3WLV5]
ENSFCAG00000000900	GBA	0.481742	0.00556591	0.0515994	glucosidase, beta, acid [Source:HGNC Symbol;Acc:HGNC:4177]
ENSFCAG00000019250	DONSON	-0.547348	0.0055737	0.0516422	downstream neighbor of SON [Source:HGNC Symbol;Acc:HGNC:2993]
ENSFCAG00000028776	SLITRK5	-0.889322	0.00558244	0.0516938	SLIT and NTRK like family member 5 [Source:HGNC Symbol;Acc:HGNC:20295]
ENSFCAG00000029364	.	1.13845	0.00560483	0.0518464	-
ENSFCAG00000031782	MRPS36	0.508738	0.00560528	0.0518464	mitochondrial ribosomal protein S36 [Source:HGNC Symbol;Acc:HGNC:16631]
ENSFCAG00000028498	HMOX1	0.913139	0.00562409	0.051991	heme oxygenase 1 [Source:HGNC Symbol;Acc:HGNC:5013]
ENSFCAG00000010188	ARHGEF10L	0.516207	0.00563857	0.0520952	Rho guanine nucleotide exchange factor 10 like [Source:HGNC Symbol;Acc:HGNC:25540]
ENSFCAG00000021945	HHIPL1	0.824305	0.00564648	0.0521046	HHIP-like 1 [Source:HGNC Symbol;Acc:HGNC:19710]
ENSFCAG00000031982	LRRC1	-0.482841	0.00564813	0.0521046	leucine rich repeat containing 1 [Source:HGNC Symbol;Acc:HGNC:14307]
ENSFCAG00000011696	NR4A2	0.829385	0.00564917	0.0521046	nuclear receptor subfamily 4 group A member 2 [Source:HGNC Symbol;Acc:HGNC:7981]
ENSFCAG00000014044	ISCU	0.494596	0.00567987	0.0523582	iron-sulfur cluster assembly enzyme [Source:HGNC Symbol;Acc:HGNC:29882]
ENSFCAG00000029080	NMB	-0.916674	0.00569317	0.0524511	neuromedin B [Source:HGNC Symbol;Acc:HGNC:7842]
ENSFCAG00000013959	.	0.502452	0.00569957	0.0524805	Uncharacterized protein [Source:UniProtKB/TrEMBL;Acc:M3WJT6]
ENSFCAG00000009922	.	0.521977	0.00570533	0.0525038	Uncharacterized protein [Source:UniProtKB/TrEMBL;Acc:M3WCD4]
ENSFCAG00000012630	GRIP1	-0.652115	0.00573926	0.0527586	glutamate receptor interacting protein 1 [Source:HGNC Symbol;Acc:HGNC:18708]
ENSFCAG00000012778	CNTN3	-0.946896	0.00573948	0.0527586	contactin 3 [Source:HGNC Symbol;Acc:HGNC:2173]
ENSFCAG00000026922	ZDBF2	0.957808	0.00575249	0.0528484	zinc finger, DBF-type containing 2 [Source:HGNC Symbol;Acc:HGNC:29313]
ENSFCAG00000024881	SLC50A1	0.703821	0.0057617	0.0529031	solute carrier family 50 (sugar efflux transporter), member 1 [Source:HGNC Symbol;Acc:HGNC:30657]
ENSFCAG00000008623	.	0.803971	0.00581442	0.0533572	Uncharacterized protein [Source:UniProtKB/TrEMBL;Acc:M3W9X2]
ENSFCAG00000012428	ACAT1	0.547318	0.00582721	0.0534445	acetyl-CoA acetyltransferase 1 [Source:HGNC Symbol;Acc:HGNC:93]
ENSFCAG00000014562	.	0.64653	0.00583471	0.0534832	Uncharacterized protein [Source:UniProtKB/TrEMBL;Acc:M3WKX4]
ENSFCAG00000000838	KCNMB1	0.747086	0.00584626	0.0535589	potassium channel subfamily M regulatory beta subunit 1 [Source:HGNC Symbol;Acc:HGNC:6285]
ENSFCAG00000025587	BRCA2	-0.718395	0.00588705	0.0539023	breast cancer 2 [Source:HGNC Symbol;Acc:HGNC:1101]
ENSFCAG00000029180	STMN1	-0.493185	0.00591617	0.0541386	Stathmin [Source:UniProtKB/TrEMBL;Acc:M3WVG9]
ENSFCAG00000003324	F2RL2	-0.548983	0.00592588	0.0541775	coagulation factor II (thrombin) receptor-like 2 [Source:HGNC Symbol;Acc:HGNC:3539]
ENSFCAG00000018470	BRIP1	-0.690198	0.00592706	0.0541775	BRCA1 interacting protein C-terminal helicase 1 [Source:HGNC Symbol;Acc:HGNC:20473]
ENSFCAG00000006221	BCO2	-0.491709	0.00593232	0.0541951	beta-carotene oxygenase 2 [Source:HGNC Symbol;Acc:HGNC:18503]
ENSFCAG00000028812	.	-0.532805	0.00594105	0.0542445	Uncharacterized protein [Source:UniProtKB/TrEMBL;Acc:M3X6Z1]
ENSFCAG00000004181	.	1.3326	0.00597407	0.0545155	Uncharacterized protein [Source:UniProtKB/TrEMBL;Acc:M3W1Q5]
ENSFCAG00000004055	TMIGD1	1.56585	0.00597852	0.0545214	transmembrane and immunoglobulin domain containing 1 [Source:HGNC Symbol;Acc:HGNC:32431]
ENSFCAG00000027331	.	1.25256	0.0059846	0.0545214	Uncharacterized protein [Source:UniProtKB/TrEMBL;Acc:M3X2Q6]
ENSFCAG00000019198	LTB4R	-0.556958	0.00598475	0.0545214	leukotriene B4 receptor [Source:HGNC Symbol;Acc:HGNC:6713]
ENSFCAG00000015571	IL12B	-1.29571	0.0060033	0.0546598	interleukin 12B [Source:HGNC Symbol;Acc:HGNC:5970]
ENSFCAG00000028053	ST8SIA2	1.3426	0.00600707	0.0546637	ST8 alpha-N-acetyl-neuraminide alpha-2,8-sialyltransferase 2 [Source:HGNC Symbol;Acc:HGNC:10870]
ENSFCAG00000004928	TACR2	1.60781	0.00601241	0.0546818	tachykinin receptor 2 [Source:HGNC Symbol;Acc:HGNC:11527]
ENSFCAG00000012642	COLGALT2	1.14306	0.00601794	0.0546998	collagen beta(1-O)galactosyltransferase 2 [Source:HGNC Symbol;Acc:HGNC:16790]
ENSFCAG00000002340	KCNA6	1.28387	0.00602648	0.0546998	-
ENSFCAG00000026029	ZPBP2	-1.42985	0.00602777	0.0546998	zona pellucida binding protein 2 [Source:HGNC Symbol;Acc:HGNC:20678]
ENSFCAG00000026151	TUBE1	-0.557749	0.00603046	0.0546998	tubulin epsilon 1 [Source:HGNC Symbol;Acc:HGNC:20775]
ENSFCAG00000003765	KERA	1.4622	0.00603157	0.0546998	keratocan [Source:HGNC Symbol;Acc:HGNC:6309]
ENSFCAG00000029098	RAP1GDS1	-0.503995	0.00603452	0.0546998	RAP1, GTP-GDP dissociation stimulator 1 [Source:HGNC Symbol;Acc:HGNC:9859]
ENSFCAG00000010880	.	0.875864	0.00607177	0.0550069	TSC22 domain family member 3 [Source:HGNC Symbol;Acc:HGNC:3051]
ENSFCAG00000023341	SKA1	-0.875959	0.00608597	0.0550997	spindle and kinetochore associated complex subunit 1 [Source:HGNC Symbol;Acc:HGNC:28109]
ENSFCAG00000006736	.	-0.504311	0.00608878	0.0550997	-
ENSFCAG00000025482	.	0.740065	0.00611703	0.0553247	Uncharacterized protein [Source:UniProtKB/TrEMBL;Acc:M3X0L6]
ENSFCAG00000027832	DIAPH3	-0.761534	0.00614658	0.0555612	diaphanous related formin 3 [Source:HGNC Symbol;Acc:HGNC:15480]
ENSFCAG00000025965	.	0.735803	0.00618081	0.0558396	Serum amyloid A protein [Source:UniProtKB/TrEMBL;Acc:M3WT61]
ENSFCAG00000026346	RASGRP2	0.62912	0.00618469	0.0558437	RAS guanyl releasing protein 2 (calcium and DAG-regulated) [Source:HGNC Symbol;Acc:HGNC:9879]
ENSFCAG00000004041	PDZD4	1.36919	0.00619763	0.0559296	PDZ domain containing 4 [Source:HGNC Symbol;Acc:HGNC:21167]
ENSFCAG00000006226	NRP1	0.571701	0.00620261	0.0559436	neuropilin 1 [Source:HGNC Symbol;Acc:HGNC:8004]
ENSFCAG00000022386	.	1.83655	0.00622873	0.0561481	Uncharacterized protein [Source:UniProtKB/TrEMBL;Acc:M3XER4]
ENSFCAG00000030941	NPEPL1	0.494426	0.00624359	0.0562509	aminopeptidase-like 1 [Source:HGNC Symbol;Acc:HGNC:16244]
ENSFCAG00000027719	.	1.21439	0.00626166	0.0563826	-
ENSFCAG00000007754	SYT16	-0.845052	0.00626568	0.0563876	synaptotagmin 16 [Source:HGNC Symbol;Acc:HGNC:23142]
ENSFCAG00000013578	SMC6	-0.476488	0.00627869	0.0564632	structural maintenance of chromosomes 6 [Source:HGNC Symbol;Acc:HGNC:20466]
ENSFCAG00000028835	.	2.74083	0.006281	0.0564632	Uncharacterized protein [Source:UniProtKB/TrEMBL;Acc:M3XBR6]
ENSFCAG00000011826	FZD4	0.560209	0.00630184	0.0566194	frizzled class receptor 4 [Source:HGNC Symbol;Acc:HGNC:4042]
ENSFCAG00000010949	WFS1	0.525951	0.00631811	0.0567343	Wolfram syndrome 1 (wolframin) [Source:HGNC Symbol;Acc:HGNC:12762]
ENSFCAG00000010121	CACNA2D3	0.880984	0.00632972	0.0568073	calcium channel, voltage-dependent, alpha 2/delta subunit 3 [Source:HGNC Symbol;Acc:HGNC:15460]
ENSFCAG00000001325	RGS7	1.09377	0.00633362	0.056811	regulator of G-protein signaling 7 [Source:HGNC Symbol;Acc:HGNC:10003]
ENSFCAG00000027956	TNFAIP6	0.967444	0.00634196	0.0568545	TNF alpha induced protein 6 [Source:HGNC Symbol;Acc:HGNC:11898]
ENSFCAG00000012927	MXD4	0.679431	0.00634766	0.0568743	MAX dimerization protein 4 [Source:HGNC Symbol;Acc:HGNC:13906]
ENSFCAG00000012065	ITGA2	-0.602139	0.00637074	0.0570167	integrin subunit alpha 2 [Source:HGNC Symbol;Acc:HGNC:6137]
ENSFCAG00000031342	APITD1-CORT	-0.594664	0.00637082	0.0570167	apoptosis-inducing, TAF9-like domain 1 [Source:HGNC Symbol;Acc:HGNC:23163]
ENSFCAG00000012368	FOXA2	2.06409	0.00637403	0.0570167	forkhead box A2 [Source:HGNC Symbol;Acc:HGNC:5022]
ENSFCAG00000007242	.	0.960546	0.00638384	0.0570677	-
ENSFCAG00000011082	RRBP1	0.709427	0.00638674	0.0570677	ribosome binding protein 1 [Source:HGNC Symbol;Acc:HGNC:10448]
ENSFCAG00000000187	RAI2	0.830266	0.00639272	0.0570898	retinoic acid induced 2 [Source:HGNC Symbol;Acc:HGNC:9835]
ENSFCAG00000005367	LIPH	0.928312	0.00640823	0.057197	lipase, member H [Source:HGNC Symbol;Acc:HGNC:18483]
ENSFCAG00000005189	COL4A6	-0.630764	0.00641224	0.0572015	collagen, type IV, alpha 6 [Source:HGNC Symbol;Acc:HGNC:2208]
ENSFCAG00000010966	NPY	-0.906421	0.00641863	0.0572077	neuropeptide Y [Source:HGNC Symbol;Acc:HGNC:7955]
ENSFCAG00000004667	PTPRJ	0.606195	0.00642388	0.0572077	protein tyrosine phosphatase, receptor type, J [Source:HGNC Symbol;Acc:HGNC:9673]
ENSFCAG00000024985	.	-1.03505	0.00642602	0.0572077	retrotransposon-like 1 [Source:HGNC Symbol;Acc:HGNC:14665]
ENSFCAG00000028492	.	1.16151	0.00642697	0.0572077	-
ENSFCAG00000003134	CHST9	1.37744	0.00643079	0.0572105	carbohydrate (N-acetylgalactosamine 4-0) sulfotransferase 9 [Source:HGNC Symbol;Acc:HGNC:19898]
ENSFCAG00000006667	INHA	1.73177	0.0064426	0.0572844	inhibin alpha [Source:HGNC Symbol;Acc:HGNC:6065]
ENSFCAG00000031767	PON2	-0.486972	0.00646885	0.0574864	paraoxonase 2 [Source:HGNC Symbol;Acc:HGNC:9205]
ENSFCAG00000004443	TTC6	1.97302	0.00650652	0.0577896	tetratricopeptide repeat domain 6 [Source:HGNC Symbol;Acc:HGNC:19739]
ENSFCAG00000029689	.	1.92457	0.00651429	0.0578271	Uncharacterized protein [Source:UniProtKB/TrEMBL;Acc:M3WVJ0]
ENSFCAG00000010548	PLBD1	-0.658287	0.0065828	0.058339	phospholipase B domain containing 1 [Source:HGNC Symbol;Acc:HGNC:26215]
ENSFCAG00000031908	ARHGDIG	-0.775047	0.00658389	0.058339	Rho GDP dissociation inhibitor (GDI) gamma [Source:HGNC Symbol;Acc:HGNC:680]
ENSFCAG00000013213	SH3BP5	0.483622	0.00658444	0.058339	SH3-domain binding protein 5 (BTK-associated) [Source:HGNC Symbol;Acc:HGNC:10827]
ENSFCAG00000001979	CD101	-0.960587	0.00658626	0.058339	CD101 molecule [Source:HGNC Symbol;Acc:HGNC:5949]
ENSFCAG00000011185	NDUFA8	0.538106	0.00659991	0.0584282	NADH:ubiquinone oxidoreductase subunit A8 [Source:HGNC Symbol;Acc:HGNC:7692]
ENSFCAG00000001380	SLC5A2	0.89306	0.00660863	0.0584736	solute carrier family 5 (sodium/glucose cotransporter), member 2 [Source:HGNC Symbol;Acc:HGNC:11037]
ENSFCAG00000028071	ISLR	0.840543	0.00661542	0.058502	immunoglobulin superfamily containing leucine-rich repeat [Source:HGNC Symbol;Acc:HGNC:6133]
ENSFCAG00000000230	LSM5	-0.608005	0.00662397	0.0585459	LSM5 homolog, U6 small nuclear RNA and mRNA degradation associated [Source:HGNC Symbol;Acc:HGNC:17162]
ENSFCAG00000000419	PCK1	0.930199	0.00664311	0.0586832	phosphoenolpyruvate carboxykinase 1 [Source:HGNC Symbol;Acc:HGNC:8724]
ENSFCAG00000029976	.	1.3835	0.00665217	0.0587314	Uncharacterized protein [Source:UniProtKB/TrEMBL;Acc:M3WSU1]
ENSFCAG00000025520	OSGIN1	0.903566	0.00666227	0.0587854	oxidative stress induced growth inhibitor 1 [Source:HGNC Symbol;Acc:HGNC:30093]
ENSFCAG00000031649	SLC39A6	-0.519633	0.00666549	0.0587854	solute carrier family 39 (zinc transporter), member 6 [Source:HGNC Symbol;Acc:HGNC:18607]
ENSFCAG00000022100	PLEKHS1	1.00853	0.00668198	0.0588989	pleckstrin homology domain containing S1 [Source:HGNC Symbol;Acc:HGNC:26285]
ENSFCAG00000009338	PCED1B	1.21917	0.00669696	0.0589991	PC-esterase domain containing 1B [Source:HGNC Symbol;Acc:HGNC:28255]
ENSFCAG00000025543	PPIF	0.539693	0.00671436	0.0591205	peptidylprolyl isomerase F [Source:HGNC Symbol;Acc:HGNC:9259]
ENSFCAG00000030754	.	-0.755729	0.0067365	0.0592397	Uncharacterized protein [Source:UniProtKB/TrEMBL;Acc:M3WXB8]
ENSFCAG00000010589	CR2	2.39265	0.00673673	0.0592397	complement component (3d/Epstein Barr virus) receptor 2 [Source:HGNC Symbol;Acc:HGNC:2336]
ENSFCAG00000029138	.	-0.539075	0.00673881	0.0592397	Uncharacterized protein [Source:UniProtKB/TrEMBL;Acc:M3WVX5]
ENSFCAG00000003643	CTSK	1.09917	0.00676078	0.0594009	cathepsin K [Source:HGNC Symbol;Acc:HGNC:2536]
ENSFCAG00000000401	UAP1L1	0.982894	0.00677123	0.0594607	UDP-N-acetylglucosamine pyrophosphorylase 1 like 1 [Source:HGNC Symbol;Acc:HGNC:28082]
ENSFCAG00000031058	.	1.07877	0.00678	0.0595056	Uncharacterized protein [Source:UniProtKB/TrEMBL;Acc:M3X5A6]
ENSFCAG00000015692	SEMA4G	0.870564	0.00681058	0.0597418	sema domain, immunoglobulin domain (Ig), transmembrane domain (TM) and short cytoplasmic domain, (semaphorin) 4G [Source:HGNC Symbol;Acc:HGNC:10735]
ENSFCAG00000004787	.	0.622328	0.00687153	0.0602441	poliovirus receptor-related 2 (herpesvirus entry mediator B) [Source:HGNC Symbol;Acc:HGNC:9707]
ENSFCAG00000003382	GPR137B	-0.50807	0.00688114	0.060296	G protein-coupled receptor 137B [Source:HGNC Symbol;Acc:HGNC:11862]
ENSFCAG00000011376	C9orf24	-2.90445	0.00688966	0.0603382	chromosome 9 open reading frame 24 [Source:HGNC Symbol;Acc:HGNC:19919]
ENSFCAG00000002090	B4GALNT1	1.0107	0.00692002	0.0605716	beta-1,4-N-acetyl-galactosaminyl transferase 1 [Source:HGNC Symbol;Acc:HGNC:4117]
ENSFCAG00000030926	.	1.35652	0.00693116	0.0606365	Uncharacterized protein [Source:UniProtKB/TrEMBL;Acc:A0A0A0MQ25]
ENSFCAG00000023397	.	-0.791871	0.00693585	0.060645	Uncharacterized protein [Source:UniProtKB/TrEMBL;Acc:M3X2F1]
ENSFCAG00000031304	SDC2	0.645816	0.00695751	0.0608018	syndecan 2 [Source:HGNC Symbol;Acc:HGNC:10659]
ENSFCAG00000025154	MMP25	1.01018	0.00698841	0.0610201	matrix metallopeptidase 25 [Source:HGNC Symbol;Acc:HGNC:14246]
ENSFCAG00000014912	ERMP1	0.469242	0.00698998	0.0610201	endoplasmic reticulum metallopeptidase 1 [Source:HGNC Symbol;Acc:HGNC:23703]
ENSFCAG00000027244	PTPRCAP	1.14819	0.00701847	0.0612269	protein tyrosine phosphatase, receptor type, C-associated protein [Source:HGNC Symbol;Acc:HGNC:9667]
ENSFCAG00000002082	ARHGAP9	0.824886	0.00702118	0.0612269	Rho GTPase activating protein 9 [Source:HGNC Symbol;Acc:HGNC:14130]
ENSFCAG00000022044	SLC25A33	0.651278	0.00707202	0.0616373	solute carrier family 25 (pyrimidine nucleotide carrier), member 33 [Source:HGNC Symbol;Acc:HGNC:29681]
ENSFCAG00000003692	FGFR2	-0.691105	0.00708084	0.0616813	fibroblast growth factor receptor 2 [Source:HGNC Symbol;Acc:HGNC:3689]
ENSFCAG00000030960	CD83	0.766937	0.00712814	0.0620601	CD83 molecule [Source:HGNC Symbol;Acc:HGNC:1703]
ENSFCAG00000007490	EDEM3	0.541345	0.00713514	0.0620655	ER degradation enhancer, mannosidase alpha-like 3 [Source:HGNC Symbol;Acc:HGNC:16787]
ENSFCAG00000008437	FMO1	0.863923	0.00714027	0.0620655	flavin containing monooxygenase 1 [Source:HGNC Symbol;Acc:HGNC:3769]
ENSFCAG00000002466	.	0.827458	0.00714352	0.0620655	Uncharacterized protein [Source:UniProtKB/TrEMBL;Acc:M3VYJ6]
ENSFCAG00000028570	POLR3G	-0.72425	0.00714399	0.0620655	polymerase (RNA) III (DNA directed) polypeptide G (32kD) [Source:HGNC Symbol;Acc:HGNC:30075]
ENSFCAG00000005056	CAPN13	1.59093	0.00715022	0.0620866	calpain 13 [Source:HGNC Symbol;Acc:HGNC:16663]
ENSFCAG00000024657	.	-0.484435	0.00715971	0.0621359	5-hydroxyisourate hydrolase [Source:UniProtKB/TrEMBL;Acc:M3X967]
ENSFCAG00000031906	C5AR1	1.10238	0.00716963	0.0621661	complement component 5a receptor 1 [Source:HGNC Symbol;Acc:HGNC:1338]
ENSFCAG00000008556	ST18	1.85603	0.00717082	0.0621661	suppression of tumorigenicity 18, zinc finger [Source:HGNC Symbol;Acc:HGNC:18695]
ENSFCAG00000022655	GORASP1	0.56805	0.00717774	0.0621931	golgi reassembly stacking protein 1 [Source:HGNC Symbol;Acc:HGNC:16769]
ENSFCAG00000003720	PODNL1	0.7522	0.0071906	0.0622682	podocan-like 1 [Source:HGNC Symbol;Acc:HGNC:26275]
ENSFCAG00000007774	.	1.46492	0.00719405	0.0622682	Uncharacterized protein [Source:UniProtKB/TrEMBL;Acc:M3W8C1]
ENSFCAG00000003739	SCML4	1.13088	0.0071982	0.0622711	sex comb on midleg-like 4 (Drosophila) [Source:HGNC Symbol;Acc:HGNC:21397]
ENSFCAG00000029836	.	-1.46122	0.00720674	0.0622921	Uncharacterized protein [Source:UniProtKB/TrEMBL;Acc:M3X7V8]
ENSFCAG00000015570	ADK	-0.496103	0.0072089	0.0622921	adenosine kinase [Source:HGNC Symbol;Acc:HGNC:257]
ENSFCAG00000013317	ZNF711	-0.74411	0.00721426	0.0622921	zinc finger protein 711 [Source:HGNC Symbol;Acc:HGNC:13128]
ENSFCAG00000010241	RUBCNL	0.932814	0.00721591	0.0622921	KIAA0226-like [Source:HGNC Symbol;Acc:HGNC:20420]
ENSFCAG00000007824	CEP128	-0.66333	0.00722552	0.0623139	centrosomal protein 128kDa [Source:HGNC Symbol;Acc:HGNC:20359]
ENSFCAG00000011507	CAPN6	1.01019	0.00724308	0.0623139	calpain 6 [Source:HGNC Symbol;Acc:HGNC:1483]
ENSFCAG00000026137	TOX3	1.01916	0.00724322	0.0623139	TOX high mobility group box family member 3 [Source:HGNC Symbol;Acc:HGNC:11972]
ENSFCAG00000002164	MATN2	-0.491172	0.00724475	0.0623139	matrilin 2 [Source:HGNC Symbol;Acc:HGNC:6908]
ENSFCAG00000018992	LRRCC1	-0.516095	0.00724632	0.0623139	leucine rich repeat and coiled-coil centrosomal protein 1 [Source:HGNC Symbol;Acc:HGNC:29373]
ENSFCAG00000024724	MARK1	-0.538503	0.00724647	0.0623139	MAP/microtubule affinity-regulating kinase 1 [Source:HGNC Symbol;Acc:HGNC:6896]
ENSFCAG00000027626	SCRN1	-0.532457	0.00724657	0.0623139	secernin 1 [Source:HGNC Symbol;Acc:HGNC:22192]
ENSFCAG00000009105	PLA2G7	0.488238	0.00724924	0.0623139	phospholipase A2 group VII [Source:HGNC Symbol;Acc:HGNC:9040]
ENSFCAG00000002616	PANX3	2.62909	0.00725282	0.0623139	pannexin 3 [Source:HGNC Symbol;Acc:HGNC:20573]
ENSFCAG00000008526	SLAMF8	1.09974	0.00727191	0.062445	SLAM family member 8 [Source:HGNC Symbol;Acc:HGNC:21391]
ENSFCAG00000029803	ICAM3	0.904285	0.00727997	0.0624813	intercellular adhesion molecule 3 [Source:HGNC Symbol;Acc:HGNC:5346]
ENSFCAG00000022095	.	0.849144	0.00728566	0.0624972	Uncharacterized protein [Source:UniProtKB/TrEMBL;Acc:M3WUY0]
ENSFCAG00000022639	SERPINB7	-0.692803	0.00729381	0.0625342	serpin peptidase inhibitor, clade B (ovalbumin), member 7 [Source:HGNC Symbol;Acc:HGNC:13902]
ENSFCAG00000019067	KIF21A	-0.484814	0.00731963	0.0626961	kinesin family member 21A [Source:HGNC Symbol;Acc:HGNC:19349]
ENSFCAG00000013128	NAV3	0.630385	0.00732037	0.0626961	neuron navigator 3 [Source:HGNC Symbol;Acc:HGNC:15998]
ENSFCAG00000022486	PPBP	2.05138	0.00733284	0.0627471	pro-platelet basic protein [Source:HGNC Symbol;Acc:HGNC:9240]
ENSFCAG00000011258	ERGIC1	0.50151	0.00733402	0.0627471	endoplasmic reticulum-golgi intermediate compartment 1 [Source:HGNC Symbol;Acc:HGNC:29205]
ENSFCAG00000008087	FBLN7	0.699514	0.00734562	0.0628133	fibulin 7 [Source:HGNC Symbol;Acc:HGNC:26740]
ENSFCAG00000015352	FBN1	0.809213	0.00735324	0.0628404	fibrillin 1 [Source:HGNC Symbol;Acc:HGNC:3603]
ENSFCAG00000004410	BIN2	0.957479	0.00735649	0.0628404	bridging integrator 2 [Source:HGNC Symbol;Acc:HGNC:1053]
ENSFCAG00000018516	IKZF1	1.29462	0.00739509	0.063137	IKAROS family zinc finger 1 [Source:HGNC Symbol;Acc:HGNC:13176]
ENSFCAG00000000059	DISP3	2.27246	0.00740232	0.0631657	patched domain containing 2 [Source:HGNC Symbol;Acc:HGNC:29251]
ENSFCAG00000031168	.	2.31149	0.00741506	0.0632413	Uncharacterized protein [Source:UniProtKB/TrEMBL;Acc:M3WQM1]
ENSFCAG00000028371	MIA3	0.591219	0.00742315	0.0632772	melanoma inhibitory activity family member 3 [Source:HGNC Symbol;Acc:HGNC:24008]
ENSFCAG00000003622	ABLIM3	0.575536	0.00743015	0.0633038	actin binding LIM protein family member 3 [Source:HGNC Symbol;Acc:HGNC:29132]
ENSFCAG00000014971	CBFA2T3	1.03234	0.00743754	0.0633337	core-binding factor, runt domain, alpha subunit 2; translocated to, 3 [Source:HGNC Symbol;Acc:HGNC:1537]
ENSFCAG00000015532	ZEB2	0.477407	0.0074871	0.0637104	zinc finger E-box binding homeobox 2 [Source:HGNC Symbol;Acc:HGNC:14881]
ENSFCAG00000024925	.	1.84114	0.00749476	0.0637104	forkhead box O6 [Source:HGNC Symbol;Acc:HGNC:24814]
ENSFCAG00000014217	REPS1	-0.477047	0.00749625	0.0637104	RALBP1 associated Eps domain containing 1 [Source:HGNC Symbol;Acc:HGNC:15578]
ENSFCAG00000004415	SCN8A	-0.823181	0.00749741	0.0637104	sodium channel, voltage gated, type VIII alpha subunit [Source:HGNC Symbol;Acc:HGNC:10596]
ENSFCAG00000003642	CTSS	0.717076	0.0075089	0.0637516	cathepsin S [Source:HGNC Symbol;Acc:HGNC:2545]
ENSFCAG00000006146	MEIS3	0.673108	0.00751341	0.0637516	Meis homeobox 3 [Source:HGNC Symbol;Acc:HGNC:29537]
ENSFCAG00000010874	SYTL5	1.45717	0.00751399	0.0637516	synaptotagmin like 5 [Source:HGNC Symbol;Acc:HGNC:15589]
ENSFCAG00000001574	ENPP6	1.22465	0.00752143	0.0637816	ectonucleotide pyrophosphatase/phosphodiesterase 6 [Source:HGNC Symbol;Acc:HGNC:23409]
ENSFCAG00000008340	CAND2	0.588006	0.00752748	0.0637997	cullin-associated and neddylation-dissociated 2 (putative) [Source:HGNC Symbol;Acc:HGNC:30689]
ENSFCAG00000000689	CRIP2	0.528747	0.00754378	0.0639047	cysteine-rich protein 2 [Source:HGNC Symbol;Acc:HGNC:2361]
ENSFCAG00000026308	SLC35C1	0.540129	0.00757816	0.0641626	solute carrier family 35 (GDP-fucose transporter), member C1 [Source:HGNC Symbol;Acc:HGNC:20197]
ENSFCAG00000022359	IRX4	1.21769	0.00759939	0.0643089	iroquois homeobox 4 [Source:HGNC Symbol;Acc:HGNC:6129]
ENSFCAG00000025636	NUP35	-0.501873	0.00763475	0.0645746	nucleoporin 35kDa [Source:HGNC Symbol;Acc:HGNC:29797]
ENSFCAG00000007823	.	0.731635	0.00764611	0.0646372	Uncharacterized protein [Source:UniProtKB/TrEMBL;Acc:M3W8G3]
ENSFCAG00000004796	SVEP1	0.635601	0.00767208	0.0648231	sushi, von Willebrand factor type A, EGF and pentraxin domain containing 1 [Source:HGNC Symbol;Acc:HGNC:15985]
ENSFCAG00000018078	ATR	-0.49194	0.00768753	0.06492	ATR serine/threonine kinase [Source:HGNC Symbol;Acc:HGNC:882]
ENSFCAG00000022519	NAB2	-0.459541	0.00769382	0.0649395	NGFI-A binding protein 2 (EGR1 binding protein 2) [Source:HGNC Symbol;Acc:HGNC:7627]
ENSFCAG00000023971	.	0.939864	0.00770157	0.0649713	Uncharacterized protein [Source:UniProtKB/TrEMBL;Acc:M3WUN9]
ENSFCAG00000027322	MAGEE2	-1.08733	0.00773723	0.0652384	MAGE family member E2 [Source:HGNC Symbol;Acc:HGNC:24935]
ENSFCAG00000009644	TNS4	-0.579056	0.00774572	0.0652762	tensin 4 [Source:HGNC Symbol;Acc:HGNC:24352]
ENSFCAG00000000770	TRABD2A	0.977818	0.00776116	0.0653725	TraB domain containing 2A [Source:HGNC Symbol;Acc:HGNC:27013]
ENSFCAG00000013054	SPOCK2	0.841601	0.0077742	0.0654393	sparc/osteonectin, cwcv and kazal-like domains proteoglycan (testican) 2 [Source:HGNC Symbol;Acc:HGNC:13564]
ENSFCAG00000025542	HEY1	0.534288	0.00777712	0.0654393	hes-related family bHLH transcription factor with YRPW motif 1 [Source:HGNC Symbol;Acc:HGNC:4880]
ENSFCAG00000008673	MT1X	-0.542658	0.00778685	0.0654694	Metallothionein [Source:UniProtKB/TrEMBL;Acc:M3WA03]
ENSFCAG00000011715	TAF4B	-0.540998	0.00778871	0.0654694	TATA-box binding protein associated factor 4b [Source:HGNC Symbol;Acc:HGNC:11538]
ENSFCAG00000030696	NOV	-0.699124	0.00779494	0.065488	nephroblastoma overexpressed [Source:HGNC Symbol;Acc:HGNC:7885]
ENSFCAG00000030515	.	0.642423	0.00782078	0.0656686	Uncharacterized protein [Source:UniProtKB/TrEMBL;Acc:M3XAU3]
ENSFCAG00000031185	.	0.894738	0.00782655	0.0656686	-
ENSFCAG00000012947	GINS4	-0.591279	0.00782853	0.0656686	GINS complex subunit 4 (Sld5 homolog) [Source:HGNC Symbol;Acc:HGNC:28226]
ENSFCAG00000021886	.	1.23833	0.00783978	0.0656963	Uncharacterized protein [Source:UniProtKB/TrEMBL;Acc:M3WYI2]
ENSFCAG00000021996	.	0.947183	0.00784061	0.0656963	Uncharacterized protein [Source:UniProtKB/TrEMBL;Acc:M3WSJ5]
ENSFCAG00000007582	SIGIRR	0.667333	0.00784921	0.0656963	single immunoglobulin and toll-interleukin 1 receptor (TIR) domain [Source:HGNC Symbol;Acc:HGNC:30575]
ENSFCAG00000022881	C9orf64	-0.465938	0.00785077	0.0656963	chromosome 9 open reading frame 64 [Source:HGNC Symbol;Acc:HGNC:28144]
ENSFCAG00000029857	VWCE	1.15979	0.00785433	0.0656963	von Willebrand factor C and EGF domains [Source:HGNC Symbol;Acc:HGNC:26487]
ENSFCAG00000029323	.	1.55558	0.007856	0.0656963	chromosome 9 open reading frame 172 [Source:HGNC Symbol;Acc:HGNC:37284]
ENSFCAG00000009770	SLC25A42	1.04254	0.00791112	0.0661056	solute carrier family 25 member 42 [Source:HGNC Symbol;Acc:HGNC:28380]
ENSFCAG00000000910	LY86	1.13531	0.00791305	0.0661056	lymphocyte antigen 86 [Source:HGNC Symbol;Acc:HGNC:16837]
ENSFCAG00000005622	CHDH	0.485023	0.00793903	0.0662887	choline dehydrogenase [Source:HGNC Symbol;Acc:HGNC:24288]
ENSFCAG00000011681	TXNDC11	0.498652	0.00795383	0.0663782	thioredoxin domain containing 11 [Source:HGNC Symbol;Acc:HGNC:28030]
ENSFCAG00000021893	.	-0.580434	0.00797073	0.0664853	Uncharacterized protein [Source:UniProtKB/TrEMBL;Acc:M3X318]
ENSFCAG00000007142	TJP3	0.641053	0.00800483	0.0667356	tight junction protein 3 [Source:HGNC Symbol;Acc:HGNC:11829]
ENSFCAG00000029469	.	1.05471	0.00806357	0.0671619	Uncharacterized protein [Source:UniProtKB/TrEMBL;Acc:M3X4S1]
ENSFCAG00000023309	ADRA2C	1.02482	0.00806421	0.0671619	adrenoceptor alpha 2C [Source:HGNC Symbol;Acc:HGNC:283]
ENSFCAG00000012705	TMPRSS3	1.9704	0.00807491	0.0672167	transmembrane protease, serine 3 [Source:HGNC Symbol;Acc:HGNC:11877]
ENSFCAG00000018407	CAMK2G	0.60346	0.00809614	0.067359	calcium/calmodulin-dependent protein kinase II gamma [Source:HGNC Symbol;Acc:HGNC:1463]
ENSFCAG00000001062	CDH3	-0.554705	0.0081091	0.0674325	cadherin 3, type 1, P-cadherin (placental) [Source:HGNC Symbol;Acc:HGNC:1762]
ENSFCAG00000030587	ZNF791	-0.53214	0.00811329	0.0674329	Uncharacterized protein [Source:UniProtKB/TrEMBL;Acc:M3WTF0]
ENSFCAG00000026132	DKK2	1.23191	0.00811753	0.0674338	dickkopf WNT signaling pathway inhibitor 2 [Source:HGNC Symbol;Acc:HGNC:2892]
ENSFCAG00000018853	SNRNP48	-0.479768	0.00812882	0.0674932	small nuclear ribonucleoprotein, U11/U12 48KDa subunit [Source:HGNC Symbol;Acc:HGNC:21368]
ENSFCAG00000002694	MMP15	0.658868	0.0081555	0.0676802	matrix metallopeptidase 15 [Source:HGNC Symbol;Acc:HGNC:7161]
ENSFCAG00000014148	EBI3	0.839811	0.00818137	0.0678604	Epstein-Barr virus induced 3 [Source:HGNC Symbol;Acc:HGNC:3129]
ENSFCAG00000013051	C10orf54	0.495041	0.00827326	0.0685877	chromosome 10 open reading frame 54 [Source:HGNC Symbol;Acc:HGNC:30085]
ENSFCAG00000012412	GNG12	-0.482228	0.00829668	0.0687469	guanine nucleotide binding protein (G protein), gamma 12 [Source:HGNC Symbol;Acc:HGNC:19663]
ENSFCAG00000011597	GPX7	0.840442	0.0083051	0.0687817	glutathione peroxidase 7 [Source:HGNC Symbol;Acc:HGNC:4559]
ENSFCAG00000000179	C1RL	0.682273	0.00831365	0.0688176	complement component 1, r subcomponent-like [Source:HGNC Symbol;Acc:HGNC:21265]
ENSFCAG00000029517	QRFPR	2.10092	0.0083259	0.0688462	pyroglutamylated RFamide peptide receptor [Source:HGNC Symbol;Acc:HGNC:15565]
ENSFCAG00000014772	TROAP	-0.752474	0.00832689	0.0688462	trophinin associated protein [Source:HGNC Symbol;Acc:HGNC:12327]
ENSFCAG00000007396	VSTM4	-0.634872	0.00832999	0.0688462	V-set and transmembrane domain containing 4 [Source:HGNC Symbol;Acc:HGNC:26470]
ENSFCAG00000023379	RAB44	-0.795465	0.008334	0.0688462	RAB44, member RAS oncogene family [Source:HGNC Symbol;Acc:HGNC:21068]
ENSFCAG00000010082	ITM2C	0.540589	0.00836611	0.0690656	integral membrane protein 2C [Source:HGNC Symbol;Acc:HGNC:6175]
ENSFCAG00000022271	TRPC1	-0.522448	0.00836902	0.0690656	transient receptor potential cation channel, subfamily C, member 1 [Source:HGNC Symbol;Acc:HGNC:12333]
ENSFCAG00000022815	CDK14	0.582636	0.00837353	0.0690678	cyclin-dependent kinase 14 [Source:HGNC Symbol;Acc:HGNC:8883]
ENSFCAG00000000213	PPP1R17	-1.18544	0.00840483	0.0692909	protein phosphatase 1 regulatory subunit 17 [Source:HGNC Symbol;Acc:HGNC:16973]
ENSFCAG00000014869	MPP6	-0.475572	0.00841333	0.069326	membrane protein, palmitoylated 6 [Source:HGNC Symbol;Acc:HGNC:18167]
ENSFCAG00000022286	CKS2	-0.472486	0.00842265	0.0693678	CDC28 protein kinase regulatory subunit 2 [Source:HGNC Symbol;Acc:HGNC:2000]
ENSFCAG00000008383	SERPINB10	-0.699774	0.00842723	0.0693704	serpin peptidase inhibitor, clade B (ovalbumin), member 10 [Source:HGNC Symbol;Acc:HGNC:8942]
ENSFCAG00000005115	ABL1	0.462399	0.00843822	0.0694258	ABL proto-oncogene 1, non-receptor tyrosine kinase [Source:HGNC Symbol;Acc:HGNC:76]
ENSFCAG00000009269	ELMO3	-0.512746	0.00844464	0.0694394	engulfment and cell motility 3 [Source:HGNC Symbol;Acc:HGNC:17289]
ENSFCAG00000005742	PAEP	1.95322	0.00845167	0.0694394	progestagen-associated endometrial protein [Source:HGNC Symbol;Acc:HGNC:8573]
ENSFCAG00000015687	FGG	2.19692	0.00845264	0.0694394	fibrinogen gamma chain [Source:HGNC Symbol;Acc:HGNC:3694]
ENSFCAG00000012641	RGL1	0.496417	0.00846613	0.0695152	ral guanine nucleotide dissociation stimulator-like 1 [Source:HGNC Symbol;Acc:HGNC:30281]
ENSFCAG00000008755	LSMEM1	1.22559	0.00847223	0.0695303	leucine-rich single-pass membrane protein 1 [Source:HGNC Symbol;Acc:HGNC:22036]
ENSFCAG00000013885	ADIPOQ	0.871144	0.00848602	0.0696084	adiponectin, C1Q and collagen domain containing [Source:HGNC Symbol;Acc:HGNC:13633]
ENSFCAG00000018193	KCNT1	1.41603	0.00851248	0.0697903	potassium channel, sodium activated subfamily T, member 1 [Source:HGNC Symbol;Acc:HGNC:18865]
ENSFCAG00000001877	SGK2	1.43724	0.00851851	0.0698047	serum/glucocorticoid regulated kinase 2 [Source:HGNC Symbol;Acc:HGNC:13900]
ENSFCAG00000005031	UCP2	0.557574	0.00854946	0.0700231	uncoupling protein 2 (mitochondrial, proton carrier) [Source:HGNC Symbol;Acc:HGNC:12518]
ENSFCAG00000018126	WAS	0.848252	0.00856277	0.0700969	Wiskott-Aldrich syndrome [Source:HGNC Symbol;Acc:HGNC:12731]
ENSFCAG00000024571	SLCO5A1	0.961552	0.00857785	0.0701582	solute carrier organic anion transporter family member 5A1 [Source:HGNC Symbol;Acc:HGNC:19046]
ENSFCAG00000014735	HEPHL1	-0.854341	0.00858083	0.0701582	hephaestin like 1 [Source:HGNC Symbol;Acc:HGNC:30477]
ENSFCAG00000014472	USP53	-0.489779	0.00858316	0.0701582	ubiquitin specific peptidase 53 [Source:HGNC Symbol;Acc:HGNC:29255]
ENSFCAG00000012765	GNE	0.616759	0.00859999	0.0702605	glucosamine (UDP-N-acetyl)-2-epimerase/N-acetylmannosamine kinase [Source:HGNC Symbol;Acc:HGNC:23657]
ENSFCAG00000005909	ASPRV1	1.5232	0.0086701	0.0707978	aspartic peptidase, retroviral-like 1 [Source:HGNC Symbol;Acc:HGNC:26321]
ENSFCAG00000000879	NETO2	-0.639164	0.00867891	0.0708343	neuropilin and tolloid like 2 [Source:HGNC Symbol;Acc:HGNC:14644]
[truncated: 14,309 more rows]

## Sheet: Table S2 DE genes
DE genes with fold change in paired comparison
GeneID	Associated Gene Name	logFC	PValue	adj. p-value (FDR 5%)	Description
ENSFCAG00000028555	FABP3	3.31439	3.48898e-42	5.68949e-38	fatty acid binding protein 3, muscle and heart [Source:HGNC Symbol;Acc:HGNC:3557]
ENSFCAG00000008238	CA6	10.4501	3.25037e-35	2.65019e-31	carbonic anhydrase VI [Source:HGNC Symbol;Acc:HGNC:1380]
ENSFCAG00000004234	ST6GALNAC1	2.42413	2.30288e-29	1.25177e-25	ST6 (alpha-N-acetyl-neuraminyl-2,3-beta-galactosyl-1,3)-N-acetylgalactosaminide alpha-2,6-sialyltransferase 1 [Source:HGNC Symbol;Acc:HGNC:23614]
ENSFCAG00000000506	EGF	3.00536	9.88648e-26	4.03047e-22	epidermal growth factor [Source:HGNC Symbol;Acc:HGNC:3229]
ENSFCAG00000010227	ASB2	2.36837	8.53475e-21	2.78352e-17	ankyrin repeat and SOCS box containing 2 [Source:HGNC Symbol;Acc:HGNC:16012]
ENSFCAG00000000692	.	2.50924	2.24233e-20	6.09429e-17	Uncharacterized protein [Source:UniProtKB/TrEMBL;Acc:M3XD53]
ENSFCAG00000029731	TMEM182	1.93255	4.03979e-20	9.41097e-17	transmembrane protein 182 [Source:HGNC Symbol;Acc:HGNC:26391]
ENSFCAG00000029638	CLDN10	2.35006	1.28836e-19	2.62616e-16	claudin 10 [Source:HGNC Symbol;Acc:HGNC:2033]
ENSFCAG00000000220	CHGB	4.14864	1.46804e-19	2.65992e-16	chromogranin B [Source:HGNC Symbol;Acc:HGNC:1930]
ENSFCAG00000001833	ANKRD23	2.34692	9.86665e-19	1.60895e-15	ankyrin repeat domain 23 [Source:HGNC Symbol;Acc:HGNC:24470]
ENSFCAG00000001388	MYLK3	3.408	1.99472e-18	2.95708e-15	myosin light chain kinase 3 [Source:HGNC Symbol;Acc:HGNC:29826]
ENSFCAG00000011886	PDGFRL	1.72562	2.83104e-18	3.84715e-15	platelet-derived growth factor receptor-like [Source:HGNC Symbol;Acc:HGNC:8805]
ENSFCAG00000026641	PPP1R27	3.38148	5.03929e-17	6.3212e-14	protein phosphatase 1 regulatory subunit 27 [Source:HGNC Symbol;Acc:HGNC:16813]
ENSFCAG00000012193	LDHD	1.96725	9.00061e-17	1.04838e-13	lactate dehydrogenase D [Source:HGNC Symbol;Acc:HGNC:19708]
ENSFCAG00000004820	CKMT2	3.49127	3.17672e-16	3.45352e-13	creatine kinase, mitochondrial 2 [Source:HGNC Symbol;Acc:HGNC:1996]
ENSFCAG00000014155	COX7A1	2.11884	9.57487e-16	9.75859e-13	cytochrome c oxidase subunit VIIa polypeptide 1 (muscle) [Source:HGNC Symbol;Acc:HGNC:2287]
ENSFCAG00000022727	.	1.94968	2.27001e-15	2.17747e-12	Uncharacterized protein [Source:UniProtKB/TrEMBL;Acc:M3X5A8]
ENSFCAG00000025247	SFRP4	1.91918	4.40123e-15	3.98727e-12	secreted frizzled-related protein 4 [Source:HGNC Symbol;Acc:HGNC:10778]
ENSFCAG00000002061	C10orf71	2.67142	8.11725e-15	6.71331e-12	chromosome 10 open reading frame 71 [Source:HGNC Symbol;Acc:HGNC:26973]
ENSFCAG00000006386	HSPB6	2.19414	8.23365e-15	6.71331e-12	heat shock protein family B (small) member 6 [Source:HGNC Symbol;Acc:HGNC:26511]
ENSFCAG00000004059	CHCHD10	1.58565	1.0295e-14	7.9943e-12	coiled-coil-helix-coiled-coil-helix domain containing 10 [Source:HGNC Symbol;Acc:HGNC:15559]
ENSFCAG00000015257	KIAA1324	2.00547	1.21114e-14	8.97728e-12	KIAA1324 [Source:HGNC Symbol;Acc:HGNC:29618]
ENSFCAG00000023828	CABS1	8.57957	1.32988e-14	9.42887e-12	calcium-binding protein, spermatid-specific 1 [Source:HGNC Symbol;Acc:HGNC:30710]
ENSFCAG00000011648	TCEA3	1.57226	1.50406e-14	1.02195e-11	transcription elongation factor A (SII), 3 [Source:HGNC Symbol;Acc:HGNC:11615]
ENSFCAG00000011170	MYL2	4.00791	1.68965e-14	1.06982e-11	myosin light chain 2 [Source:HGNC Symbol;Acc:HGNC:7583]
ENSFCAG00000015472	MYL3	3.6659	1.70574e-14	1.06982e-11	myosin light chain 3 [Source:HGNC Symbol;Acc:HGNC:7584]
ENSFCAG00000013533	XIRP1	3.17609	1.84763e-14	1.1159e-11	xin actin binding repeat containing 1 [Source:HGNC Symbol;Acc:HGNC:14301]
ENSFCAG00000031201	AOC1	2.50514	2.01964e-14	1.17622e-11	amine oxidase, copper containing 1 [Source:HGNC Symbol;Acc:HGNC:80]
ENSFCAG00000001999	FBP2	1.84708	2.15435e-14	1.21141e-11	fructose-bisphosphatase 2 [Source:HGNC Symbol;Acc:HGNC:3607]
ENSFCAG00000003007	MYOZ2	3.48157	2.44672e-14	1.3182e-11	myozenin 2 [Source:HGNC Symbol;Acc:HGNC:1330]
ENSFCAG00000028563	SLC26A4	4.4357	2.50592e-14	1.3182e-11	solute carrier family 26 (anion exchanger), member 4 [Source:HGNC Symbol;Acc:HGNC:8818]
ENSFCAG00000026891	S100A1	1.60169	3.41031e-14	1.73787e-11	S100 calcium binding protein A1 [Source:HGNC Symbol;Acc:HGNC:10486]
ENSFCAG00000007334	DMPK	1.77611	3.82075e-14	1.88803e-11	dystrophia myotonica protein kinase [Source:HGNC Symbol;Acc:HGNC:2933]
ENSFCAG00000026415	HSPB7	3.17422	4.39372e-14	2.10731e-11	heat shock protein family B (small) member 7 [Source:HGNC Symbol;Acc:HGNC:5249]
ENSFCAG00000024584	.	2.60659	7.04228e-14	3.2811e-11	Uncharacterized protein [Source:UniProtKB/TrEMBL;Acc:M3WW10]
ENSFCAG00000025259	.	2.59933	8.4448e-14	3.82526e-11	Uncharacterized protein [Source:UniProtKB/TrEMBL;Acc:M3XEX2]
ENSFCAG00000005397	ATP1A2	2.02134	1.01384e-13	4.46829e-11	ATPase, Na+/K+ transporting, alpha 2 polypeptide [Source:HGNC Symbol;Acc:HGNC:800]
ENSFCAG00000014067	ACTC1	1.87932	2.50633e-13	1.07555e-10	actin, alpha, cardiac muscle 1 [Source:HGNC Symbol;Acc:HGNC:143]
ENSFCAG00000014030	JPH1	1.53164	5.0007e-13	2.09093e-10	junctophilin 1 [Source:HGNC Symbol;Acc:HGNC:14201]
ENSFCAG00000026231	SYNM	1.68054	5.40406e-13	2.2031e-10	synemin [Source:HGNC Symbol;Acc:HGNC:24466]
ENSFCAG00000022434	.	8.53434	8.3275e-13	3.31211e-10	Uncharacterized protein [Source:UniProtKB/TrEMBL;Acc:M3XEJ0]
ENSFCAG00000001203	TMOD1	1.72259	8.8451e-13	3.38249e-10	tropomodulin 1 [Source:HGNC Symbol;Acc:HGNC:11871]
ENSFCAG00000015714	TNNC1	3.41144	8.9193e-13	3.38249e-10	troponin C type 1 (slow) [Source:HGNC Symbol;Acc:HGNC:11943]
ENSFCAG00000000859	.	2.97025	1.03272e-12	3.82741e-10	Uncharacterized protein [Source:UniProtKB/TrEMBL;Acc:M3VVJ6]
ENSFCAG00000009472	PRKCQ	2.05935	1.20105e-12	4.35235e-10	protein kinase C, theta [Source:HGNC Symbol;Acc:HGNC:9410]
ENSFCAG00000030324	HRC	2.60857	1.29187e-12	4.57969e-10	histidine rich calcium binding protein [Source:HGNC Symbol;Acc:HGNC:5178]
ENSFCAG00000011659	PYCR1	1.96442	1.4029e-12	4.86747e-10	pyrroline-5-carboxylate reductase 1 [Source:HGNC Symbol;Acc:HGNC:9721]
ENSFCAG00000008147	F5	1.72537	1.59835e-12	5.43005e-10	coagulation factor V (proaccelerin, labile factor) [Source:HGNC Symbol;Acc:HGNC:3542]
ENSFCAG00000005828	.	3.17947	1.9146e-12	6.37171e-10	Uncharacterized protein [Source:UniProtKB/TrEMBL;Acc:M3W4S3]
ENSFCAG00000007932	ATP2A3	2.06825	2.41751e-12	7.88448e-10	ATPase, Ca++ transporting, ubiquitous [Source:HGNC Symbol;Acc:HGNC:813]
ENSFCAG00000009953	CYFIP2	1.46787	3.89848e-12	1.24652e-09	cytoplasmic FMR1 interacting protein 2 [Source:HGNC Symbol;Acc:HGNC:13760]
ENSFCAG00000015334	SLC37A2	1.63119	4.09999e-12	1.28574e-09	solute carrier family 37 (glucose-6-phosphate transporter), member 2 [Source:HGNC Symbol;Acc:HGNC:20644]
ENSFCAG00000028726	EEF1A2	1.91362	4.21782e-12	1.29774e-09	eukaryotic translation elongation factor 1 alpha 2 [Source:HGNC Symbol;Acc:HGNC:3192]
ENSFCAG00000015725	ANKRD1	3.06609	4.56456e-12	1.37841e-09	ankyrin repeat domain 1 (cardiac muscle) [Source:HGNC Symbol;Acc:HGNC:15819]
ENSFCAG00000029007	.	2.41526	6.25545e-12	1.85468e-09	collagen, type XI, alpha 1 [Source:HGNC Symbol;Acc:HGNC:2186]
ENSFCAG00000029013	PHYHIP	-1.29365	7.45241e-12	2.17012e-09	phytanoyl-CoA 2-hydroxylase interacting protein [Source:HGNC Symbol;Acc:HGNC:16865]
ENSFCAG00000025163	SLC17A9	2.10727	7.70761e-12	2.20505e-09	solute carrier family 17 (vesicular nucleotide transporter), member 9 [Source:HGNC Symbol;Acc:HGNC:16192]
ENSFCAG00000009092	MYH7	4.01581	9.23546e-12	2.5966e-09	myosin, heavy chain 7, cardiac muscle, beta [Source:HGNC Symbol;Acc:HGNC:7577]
ENSFCAG00000003394	CARNS1	2.20928	9.52303e-12	2.63207e-09	carnosine synthase 1 [Source:HGNC Symbol;Acc:HGNC:29268]
ENSFCAG00000029814	SMYD1	1.90846	1.02069e-11	2.75758e-09	SET and MYND domain containing 1 [Source:HGNC Symbol;Acc:HGNC:20986]
ENSFCAG00000011138	DBH	-1.23603	1.03154e-11	2.75758e-09	dopamine beta-hydroxylase (dopamine beta-monooxygenase) [Source:HGNC Symbol;Acc:HGNC:2689]
ENSFCAG00000028868	.	1.33654	1.11976e-11	2.94516e-09	Uncharacterized protein [Source:UniProtKB/TrEMBL;Acc:M3X1M9]
ENSFCAG00000003931	CD84	3.23689	1.1621e-11	2.97407e-09	CD84 molecule [Source:HGNC Symbol;Acc:HGNC:1704]
ENSFCAG00000023366	FBLN1	1.5971	1.16723e-11	2.97407e-09	fibulin 1 [Source:HGNC Symbol;Acc:HGNC:3600]
ENSFCAG00000001020	MYOM1	1.69818	1.39221e-11	3.49273e-09	myomesin 1 [Source:HGNC Symbol;Acc:HGNC:7613]
ENSFCAG00000024873	CLEC3B	1.231	1.48828e-11	3.67718e-09	C-type lectin domain family 3 member B [Source:HGNC Symbol;Acc:HGNC:11891]
ENSFCAG00000031981	.	2.9107	2.2943e-11	5.58404e-09	Uncharacterized protein [Source:UniProtKB/TrEMBL;Acc:M3X3L7]
ENSFCAG00000007525	PDE4C	1.88195	3.26661e-11	7.83361e-09	phosphodiesterase 4C [Source:HGNC Symbol;Acc:HGNC:8782]
ENSFCAG00000011449	THBS1	1.25728	3.60998e-11	8.53159e-09	thrombospondin 1 [Source:HGNC Symbol;Acc:HGNC:11785]
ENSFCAG00000028586	.	1.24827	4.19211e-11	9.76581e-09	amylo-alpha-1, 6-glucosidase, 4-alpha-glucanotransferase [Source:HGNC Symbol;Acc:HGNC:321]
ENSFCAG00000025209	IGHM	2.95503	4.466e-11	1.02573e-08	immunoglobulin heavy constant mu [Source:HGNC Symbol;Acc:HGNC:5541]
ENSFCAG00000000954	FLNC	2.25538	4.61894e-11	1.04613e-08	filamin C [Source:HGNC Symbol;Acc:HGNC:3756]
ENSFCAG00000024803	SEMA3D	1.33547	5.74768e-11	1.27239e-08	sema domain, immunoglobulin domain (Ig), short basic domain, secreted, (semaphorin) 3D [Source:HGNC Symbol;Acc:HGNC:10726]
ENSFCAG00000031426	ACAN	3.08503	5.77403e-11	1.27239e-08	aggrecan [Source:HGNC Symbol;Acc:HGNC:319]
ENSFCAG00000011737	RPL3L	2.63772	7.09155e-11	1.54189e-08	ribosomal protein L3 like [Source:HGNC Symbol;Acc:HGNC:10351]
ENSFCAG00000002445	LRRC39	2.50221	7.88392e-11	1.68282e-08	leucine rich repeat containing 39 [Source:HGNC Symbol;Acc:HGNC:28228]
ENSFCAG00000000254	UNC45B	2.73245	7.94612e-11	1.68282e-08	unc-45 myosin chaperone B [Source:HGNC Symbol;Acc:HGNC:14304]
ENSFCAG00000018105	RORC	1.77316	1.04266e-10	2.15743e-08	RAR-related orphan receptor C [Source:HGNC Symbol;Acc:HGNC:10260]
ENSFCAG00000031496	.	2.37906	1.04518e-10	2.15743e-08	triadin [Source:HGNC Symbol;Acc:HGNC:12261]
ENSFCAG00000009073	CA4	2.53705	1.18194e-10	2.40923e-08	carbonic anhydrase IV [Source:HGNC Symbol;Acc:HGNC:1375]
ENSFCAG00000002210	ACOX2	1.69293	1.22967e-10	2.47558e-08	acyl-CoA oxidase 2, branched chain [Source:HGNC Symbol;Acc:HGNC:120]
ENSFCAG00000023377	SLC9A2	2.4191	1.36566e-10	2.69802e-08	solute carrier family 9, subfamily A (NHE2, cation proton antiporter 2), member 2 [Source:HGNC Symbol;Acc:HGNC:11072]
ENSFCAG00000028647	CRISP2	3.49425	1.37325e-10	2.69802e-08	Uncharacterized protein [Source:UniProtKB/TrEMBL;Acc:M3XFM3]
ENSFCAG00000008974	ANPEP	1.42241	1.48797e-10	2.8886e-08	aminopeptidase N [Source:RefSeq peptide;Acc:NP_001009252]
ENSFCAG00000000315	BHLHA15	2.77754	1.64838e-10	3.16013e-08	basic helix-loop-helix family member a15 [Source:HGNC Symbol;Acc:HGNC:22265]
ENSFCAG00000013896	GAS2	-1.29379	1.66659e-10	3.16013e-08	growth arrest specific 2 [Source:HGNC Symbol;Acc:HGNC:4167]
ENSFCAG00000030682	HSD11B1	2.98944	1.70597e-10	3.17546e-08	hydroxysteroid (11-beta) dehydrogenase 1 [Source:HGNC Symbol;Acc:HGNC:5208]
ENSFCAG00000030039	.	2.70185	1.71362e-10	3.17546e-08	Uncharacterized protein [Source:UniProtKB/TrEMBL;Acc:M3WW61]
ENSFCAG00000018596	SLCO1A2	2.0674	1.77767e-10	3.25714e-08	solute carrier organic anion transporter family member 1A2 [Source:HGNC Symbol;Acc:HGNC:10956]
ENSFCAG00000022825	IGHV6-1	2.07499	1.96011e-10	3.5515e-08	immunoglobulin heavy variable 6-1 [Source:HGNC Symbol;Acc:HGNC:5662]
ENSFCAG00000025525	.	-1.40781	2.03422e-10	3.62797e-08	leucine rich repeat containing 49 [Source:HGNC Symbol;Acc:HGNC:25965]
ENSFCAG00000031511	CA3	1.42973	2.04681e-10	3.62797e-08	carbonic anhydrase III [Source:HGNC Symbol;Acc:HGNC:1374]
ENSFCAG00000005734	ASB14	2.44164	2.71353e-10	4.75802e-08	ankyrin repeat and SOCS box containing 14 [Source:HGNC Symbol;Acc:HGNC:19766]
ENSFCAG00000006117	MYOM3	2.02405	2.77645e-10	4.81655e-08	myomesin 3 [Source:HGNC Symbol;Acc:HGNC:26679]
ENSFCAG00000031861	LRRC15	1.44493	2.8492e-10	4.89073e-08	leucine rich repeat containing 15 [Source:HGNC Symbol;Acc:HGNC:20818]
ENSFCAG00000030432	.	1.87765	3.31169e-10	5.62539e-08	Uncharacterized protein [Source:UniProtKB/TrEMBL;Acc:M3X035]
ENSFCAG00000026455	.	2.68029	3.41385e-10	5.73914e-08	Uncharacterized protein [Source:UniProtKB/TrEMBL;Acc:M3WSK9]
ENSFCAG00000030661	.	2.69943	4.13465e-10	6.87998e-08	Uncharacterized protein [Source:UniProtKB/TrEMBL;Acc:M3WQF4]
ENSFCAG00000007670	CXCL12	1.17289	4.24018e-10	6.98431e-08	chemokine (C-X-C motif) ligand 12 [Source:HGNC Symbol;Acc:HGNC:10672]
ENSFCAG00000001880	TNFRSF11B	-1.32689	4.32605e-10	7.05449e-08	tumor necrosis factor receptor superfamily member 11b [Source:HGNC Symbol;Acc:HGNC:11909]
ENSFCAG00000024837	.	2.97832	4.54909e-10	7.34476e-08	Uncharacterized protein [Source:UniProtKB/TrEMBL;Acc:M3XG22]
ENSFCAG00000011801	FBLN5	1.32089	4.76235e-10	7.61369e-08	fibulin 5 [Source:HGNC Symbol;Acc:HGNC:3602]
ENSFCAG00000024355	.	1.56701	5.01924e-10	7.94648e-08	MACRO domain containing 1 [Source:HGNC Symbol;Acc:HGNC:29598]
ENSFCAG00000014972	CDK1	-1.21348	5.89611e-10	9.24499e-08	cyclin-dependent kinase 1 [Source:HGNC Symbol;Acc:HGNC:1722]
ENSFCAG00000018794	CREB3L1	1.35439	5.99555e-10	9.31137e-08	cAMP responsive element binding protein 3-like 1 [Source:HGNC Symbol;Acc:HGNC:18856]
ENSFCAG00000008783	COQ8A	1.95718	6.06832e-10	9.33548e-08	aarF domain containing kinase 3 [Source:HGNC Symbol;Acc:HGNC:16812]
ENSFCAG00000003223	CP	1.5147	6.61445e-10	1.00805e-07	ceruloplasmin (ferroxidase) [Source:HGNC Symbol;Acc:HGNC:2295]
ENSFCAG00000030236	SFRP2	1.78112	7.26332e-10	1.09669e-07	secreted frizzled-related protein 2 [Source:HGNC Symbol;Acc:HGNC:10777]
ENSFCAG00000002022	KRT23	1.25429	8.00717e-10	1.19792e-07	keratin 23, type I [Source:HGNC Symbol;Acc:HGNC:6438]
ENSFCAG00000025739	IGLV5-52	3.77143	8.36639e-10	1.24028e-07	immunoglobulin lambda variable 5-52 [Source:HGNC Symbol;Acc:HGNC:5926]
ENSFCAG00000002319	ETNPPL	2.5245	8.6022e-10	1.26375e-07	ethanolamine-phosphate phospho-lyase [Source:HGNC Symbol;Acc:HGNC:14404]
ENSFCAG00000031520	SEMA3E	-1.41704	8.78048e-10	1.27842e-07	sema domain, immunoglobulin domain (Ig), short basic domain, secreted, (semaphorin) 3E [Source:HGNC Symbol;Acc:HGNC:10727]
ENSFCAG00000001106	DNAJB5	1.52387	8.9694e-10	1.29185e-07	DnaJ heat shock protein family (Hsp40) member B5 [Source:HGNC Symbol;Acc:HGNC:14887]
ENSFCAG00000008071	TMPRSS2	1.34712	9.03111e-10	1.29185e-07	transmembrane protease, serine 2 [Source:HGNC Symbol;Acc:HGNC:11876]
ENSFCAG00000029283	SLC6A15	-1.48609	9.48863e-10	1.34549e-07	solute carrier family 6 (neutral amino acid transporter), member 15 [Source:HGNC Symbol;Acc:HGNC:13621]
ENSFCAG00000029653	.	1.98102	1.14387e-09	1.60802e-07	Uncharacterized protein [Source:UniProtKB/TrEMBL;Acc:M3X3U9]
ENSFCAG00000011025	SLC27A2	2.62207	1.21189e-09	1.68908e-07	solute carrier family 27 (fatty acid transporter), member 2 [Source:HGNC Symbol;Acc:HGNC:10996]
ENSFCAG00000007710	CCDC181	1.95504	1.2959e-09	1.79087e-07	coiled-coil domain containing 181 [Source:HGNC Symbol;Acc:HGNC:28051]
ENSFCAG00000031671	.	3.67334	1.4226e-09	1.94944e-07	Uncharacterized protein [Source:UniProtKB/TrEMBL;Acc:M3X0Z5]
ENSFCAG00000023546	ACHE	1.96187	1.5224e-09	2.06881e-07	acetylcholinesterase (Yt blood group) [Source:HGNC Symbol;Acc:HGNC:108]
ENSFCAG00000029412	.	-1.35771	1.89916e-09	2.55947e-07	Uncharacterized protein [Source:UniProtKB/TrEMBL;Acc:M3X8Y0]
ENSFCAG00000004967	ABCC8	-1.43832	1.95603e-09	2.61209e-07	ATP binding cassette subfamily C member 8 [Source:HGNC Symbol;Acc:HGNC:59]
ENSFCAG00000018554	PIK3AP1	1.48519	1.97024e-09	2.61209e-07	phosphoinositide-3-kinase adaptor protein 1 [Source:HGNC Symbol;Acc:HGNC:30034]
ENSFCAG00000012132	.	-1.13955	2.03606e-09	2.67758e-07	Uncharacterized protein [Source:UniProtKB/TrEMBL;Acc:M3WGD8]
ENSFCAG00000011581	CAP2	1.13631	2.14756e-09	2.80162e-07	CAP, adenylate cyclase-associated protein, 2 (yeast) [Source:HGNC Symbol;Acc:HGNC:20039]
ENSFCAG00000030864	.	3.15113	2.31385e-09	2.99461e-07	Uncharacterized protein [Source:UniProtKB/TrEMBL;Acc:M3XB68]
ENSFCAG00000011301	CHAD	2.55479	2.55245e-09	3.27739e-07	chondroadherin [Source:HGNC Symbol;Acc:HGNC:1909]
ENSFCAG00000016337	.	3.47985	2.65426e-09	3.36834e-07	Uncharacterized protein [Source:UniProtKB/TrEMBL;Acc:M3WND3]
ENSFCAG00000008594	TNN	1.68158	2.6646e-09	3.36834e-07	tenascin N [Source:HGNC Symbol;Acc:HGNC:22942]
ENSFCAG00000010593	CPT1B	1.28756	2.80431e-09	3.47718e-07	carnitine palmitoyltransferase 1B [Source:HGNC Symbol;Acc:HGNC:2329]
ENSFCAG00000023913	NEXN	1.97314	2.8294e-09	3.47718e-07	nexilin (F actin binding protein) [Source:HGNC Symbol;Acc:HGNC:29557]
ENSFCAG00000014186	COLEC10	-1.23516	2.85048e-09	3.47718e-07	collectin subfamily member 10 [Source:HGNC Symbol;Acc:HGNC:2220]
ENSFCAG00000006660	SPEG	1.56078	2.86033e-09	3.47718e-07	SPEG complex locus [Source:HGNC Symbol;Acc:HGNC:16901]
ENSFCAG00000015672	.	1.97618	2.86107e-09	3.47718e-07	-
ENSFCAG00000031818	TECRL	3.5577	2.87864e-09	3.47718e-07	trans-2,3-enoyl-CoA reductase-like [Source:HGNC Symbol;Acc:HGNC:27365]
ENSFCAG00000002137	FKBP10	1.14918	3.04352e-09	3.64932e-07	FK506 binding protein 10 [Source:HGNC Symbol;Acc:HGNC:18169]
ENSFCAG00000003777	ADAMTS16	3.31274	3.20421e-09	3.81395e-07	ADAM metallopeptidase with thrombospondin type 1 motif 16 [Source:HGNC Symbol;Acc:HGNC:17108]
ENSFCAG00000026425	COX6A2	2.66342	3.3607e-09	3.97123e-07	cytochrome c oxidase subunit VIa polypeptide 2 [Source:HGNC Symbol;Acc:HGNC:2279]
ENSFCAG00000031853	KCNK2	-1.12386	3.79543e-09	4.45267e-07	potassium channel, two pore domain subfamily K, member 2 [Source:HGNC Symbol;Acc:HGNC:6277]
ENSFCAG00000002982	PHKG1	2.01135	3.83319e-09	4.46484e-07	phosphorylase kinase, gamma 1 (muscle) [Source:HGNC Symbol;Acc:HGNC:8930]
ENSFCAG00000023313	AK1	1.54367	4.18137e-09	4.83586e-07	adenylate kinase 1 [Source:HGNC Symbol;Acc:HGNC:361]
ENSFCAG00000022524	RGCC	1.05092	4.2233e-09	4.84995e-07	regulator of cell cycle [Source:HGNC Symbol;Acc:HGNC:20369]
ENSFCAG00000000336	CHRM1	2.49888	4.3485e-09	4.9497e-07	cholinergic receptor, muscarinic 1 [Source:HGNC Symbol;Acc:HGNC:1950]
ENSFCAG00000022468	PROB1	2.04694	4.37087e-09	4.9497e-07	proline-rich basic protein 1 [Source:HGNC Symbol;Acc:HGNC:41906]
ENSFCAG00000025979	.	2.01351	4.57128e-09	5.14095e-07	monoacylglycerol O-acyltransferase 1 [Source:HGNC Symbol;Acc:HGNC:18210]
ENSFCAG00000014353	KLHL31	2.3718	4.60291e-09	5.14107e-07	kelch like family member 31 [Source:HGNC Symbol;Acc:HGNC:21353]
ENSFCAG00000002747	CLTCL1	1.96266	5.54604e-09	6.15233e-07	clathrin, heavy chain-like 1 [Source:HGNC Symbol;Acc:HGNC:2093]
ENSFCAG00000009900	TCAP	2.74295	5.58857e-09	6.15762e-07	titin-cap [Source:HGNC Symbol;Acc:HGNC:11610]
ENSFCAG00000022075	SRL	2.63771	5.63037e-09	6.16204e-07	sarcalumenin [Source:HGNC Symbol;Acc:HGNC:11295]
ENSFCAG00000015645	TMEM8A	1.46345	5.68807e-09	6.1837e-07	transmembrane protein 8A [Source:HGNC Symbol;Acc:HGNC:17205]
ENSFCAG00000015523	FBXO40	3.18564	5.79089e-09	6.25378e-07	F-box protein 40 [Source:HGNC Symbol;Acc:HGNC:29816]
ENSFCAG00000028491	GDF6	4.29554	6.13652e-09	6.58343e-07	growth differentiation factor 6 [Source:HGNC Symbol;Acc:HGNC:4221]
ENSFCAG00000002336	MYO3A	2.50676	6.78325e-09	7.22971e-07	myosin IIIA [Source:HGNC Symbol;Acc:HGNC:7601]
ENSFCAG00000024733	.	3.56833	6.86806e-09	7.24479e-07	Uncharacterized protein [Source:UniProtKB/TrEMBL;Acc:M3X050]
ENSFCAG00000013069	IVD	1.08485	6.88626e-09	7.24479e-07	isovaleryl-CoA dehydrogenase [Source:HGNC Symbol;Acc:HGNC:6186]
ENSFCAG00000013157	MTFP1	1.54309	7.4653e-09	7.80363e-07	Uncharacterized protein [Source:UniProtKB/TrEMBL;Acc:M3WIB6]
ENSFCAG00000021890	.	1.33488	8.08057e-09	8.35184e-07	ependymin related 1 [Source:HGNC Symbol;Acc:HGNC:17572]
ENSFCAG00000012704	TFF1	3.13087	8.09218e-09	8.35184e-07	trefoil factor 1 [Source:HGNC Symbol;Acc:HGNC:11755]
ENSFCAG00000028305	FOXA1	1.96666	8.22933e-09	8.43998e-07	forkhead box A1 [Source:HGNC Symbol;Acc:HGNC:5021]
ENSFCAG00000008557	.	1.4544	8.33601e-09	8.49595e-07	Uncharacterized protein [Source:UniProtKB/TrEMBL;Acc:M3W9T6]
ENSFCAG00000015788	MMP20	-1.21921	8.44179e-09	8.55033e-07	matrix metallopeptidase 20 [Source:HGNC Symbol;Acc:HGNC:7167]
ENSFCAG00000000043	PPARGC1A	1.99345	9.00688e-09	9.06637e-07	peroxisome proliferator-activated receptor gamma, coactivator 1 alpha [Source:HGNC Symbol;Acc:HGNC:9237]
ENSFCAG00000030141	GCNT1	1.21562	9.5631e-09	9.5672e-07	glucosaminyl (N-acetyl) transferase 1, core 2 [Source:HGNC Symbol;Acc:HGNC:4203]
ENSFCAG00000028066	GOT1	1.06122	9.7025e-09	9.64748e-07	glutamic-oxaloacetic transaminase 1, soluble [Source:HGNC Symbol;Acc:HGNC:4432]
ENSFCAG00000029983	.	2.47984	9.82727e-09	9.71232e-07	Uncharacterized protein [Source:UniProtKB/TrEMBL;Acc:M3XC25]
ENSFCAG00000005911	ABRA	3.10499	1.00288e-08	9.85177e-07	actin binding Rho activating protein [Source:HGNC Symbol;Acc:HGNC:30655]
ENSFCAG00000012301	CDH2	1.65321	1.12451e-08	1.09805e-06	cadherin 2, type 1, N-cadherin (neuronal) [Source:HGNC Symbol;Acc:HGNC:1759]
ENSFCAG00000011766	SCN4B	2.51965	1.18544e-08	1.15065e-06	sodium channel, voltage gated, type IV beta subunit [Source:HGNC Symbol;Acc:HGNC:10592]
ENSFCAG00000000845	CTSZ	1.06273	1.26292e-08	1.21861e-06	cathepsin Z [Source:HGNC Symbol;Acc:HGNC:2547]
ENSFCAG00000003051	SLC4A1	4.41001	1.2903e-08	1.23771e-06	solute carrier family 4 (anion exchanger), member 1 (Diego blood group) [Source:HGNC Symbol;Acc:HGNC:11027]
ENSFCAG00000026977	.	-1.45904	1.31568e-08	1.25467e-06	Uncharacterized protein [Source:UniProtKB/TrEMBL;Acc:M3WR92]
ENSFCAG00000023617	.	2.71633	1.33369e-08	1.26445e-06	phosphodiesterase 4D interacting protein [Source:HGNC Symbol;Acc:HGNC:15580]
ENSFCAG00000006201	TMEM52	2.63886	1.38775e-08	1.30809e-06	transmembrane protein 52 [Source:HGNC Symbol;Acc:HGNC:27916]
ENSFCAG00000013111	CHIT1	1.2421	1.40706e-08	1.31867e-06	chitinase 3 like 1 [Source:HGNC Symbol;Acc:HGNC:1932]
ENSFCAG00000003633	CSF1R	1.02598	1.47181e-08	1.37147e-06	colony stimulating factor 1 receptor [Source:HGNC Symbol;Acc:HGNC:2433]
ENSFCAG00000007007	SLC38A3	2.88781	1.48513e-08	1.37602e-06	solute carrier family 38 member 3 [Source:HGNC Symbol;Acc:HGNC:18044]
ENSFCAG00000011272	STK39	1.402	1.51535e-08	1.3923e-06	serine/threonine kinase 39 [Source:HGNC Symbol;Acc:HGNC:17717]
ENSFCAG00000029088	F2	2.12371	1.51978e-08	1.3923e-06	coagulation factor II (thrombin) [Source:HGNC Symbol;Acc:HGNC:3535]
ENSFCAG00000000299	.	2.22318	1.59241e-08	1.4507e-06	Uncharacterized protein [Source:UniProtKB/TrEMBL;Acc:M3VUH3]
ENSFCAG00000029877	.	2.37151	1.60245e-08	1.45173e-06	Uncharacterized protein [Source:UniProtKB/TrEMBL;Acc:M3X199]
ENSFCAG00000025977	CASQ2	2.84708	1.81366e-08	1.63399e-06	calsequestrin 2 [Source:HGNC Symbol;Acc:HGNC:1513]
ENSFCAG00000015095	MUC13	2.21279	2.07053e-08	1.85517e-06	mucin 13, cell surface associated [Source:HGNC Symbol;Acc:HGNC:7511]
ENSFCAG00000001730	CHST4	2.24573	2.09202e-08	1.86419e-06	carbohydrate (N-acetylglucosamine 6-O) sulfotransferase 4 [Source:HGNC Symbol;Acc:HGNC:1972]
ENSFCAG00000012716	DOK7	1.97019	2.10977e-08	1.86979e-06	docking protein 7 [Source:HGNC Symbol;Acc:HGNC:26594]
ENSFCAG00000031252	NWD2	2.11979	2.1297e-08	1.87724e-06	NACHT and WD repeat domain containing 2 [Source:HGNC Symbol;Acc:HGNC:29229]
ENSFCAG00000007084	.	-1.10642	2.30858e-08	2.02398e-06	-
ENSFCAG00000013934	CA14	1.67527	2.37133e-08	2.06787e-06	carbonic anhydrase XIV [Source:HGNC Symbol;Acc:HGNC:1372]
ENSFCAG00000018512	.	3.45254	2.40538e-08	2.08641e-06	Fc fragment of IgG binding protein [Source:HGNC Symbol;Acc:HGNC:13572]
ENSFCAG00000014805	GJB1	1.98633	2.5687e-08	2.21629e-06	gap junction protein beta 1 [Source:HGNC Symbol;Acc:HGNC:4283]
ENSFCAG00000010055	MB	3.20582	2.6616e-08	2.28436e-06	myoglobin [Source:HGNC Symbol;Acc:HGNC:6915]
ENSFCAG00000000531	BIN1	1.73045	2.71441e-08	2.31749e-06	bridging integrator 1 [Source:HGNC Symbol;Acc:HGNC:1052]
ENSFCAG00000026038	.	3.17467	2.7344e-08	2.32239e-06	Uncharacterized protein [Source:UniProtKB/TrEMBL;Acc:M3WTH5]
ENSFCAG00000013600	ALPK3	1.70584	2.82083e-08	2.37594e-06	alpha kinase 3 [Source:HGNC Symbol;Acc:HGNC:17574]
ENSFCAG00000032023	PHLDA1	1.41375	2.82659e-08	2.37594e-06	pleckstrin homology-like domain, family A, member 1 [Source:HGNC Symbol;Acc:HGNC:8933]
ENSFCAG00000009091	MYH13	3.05868	2.84474e-08	2.37893e-06	Uncharacterized protein [Source:UniProtKB/TrEMBL;Acc:M3WDH7]
ENSFCAG00000011588	SLC25A34	1.8967	2.8915e-08	2.39599e-06	solute carrier family 25 member 34 [Source:HGNC Symbol;Acc:HGNC:27653]
ENSFCAG00000026944	.	4.04167	2.89452e-08	2.39599e-06	Uncharacterized protein [Source:UniProtKB/TrEMBL;Acc:M3WYQ5]
ENSFCAG00000001047	JSRP1	2.5993	2.91777e-08	2.40304e-06	junctional sarcoplasmic reticulum protein 1 [Source:HGNC Symbol;Acc:HGNC:24963]
ENSFCAG00000030439	TTLL8	2.40134	3.10501e-08	2.54439e-06	tubulin tyrosine ligase like 8 [Source:HGNC Symbol;Acc:HGNC:34000]
ENSFCAG00000018948	PLIN5	2.94891	3.15783e-08	2.57473e-06	perilipin 5 [Source:HGNC Symbol;Acc:HGNC:33196]
ENSFCAG00000026844	.	2.69777	3.52811e-08	2.84994e-06	Uncharacterized protein [Source:UniProtKB/TrEMBL;Acc:M3WT06]
ENSFCAG00000002054	TNNT1	2.95085	3.55068e-08	2.84994e-06	troponin T type 1 (skeletal, slow) [Source:HGNC Symbol;Acc:HGNC:11948]
ENSFCAG00000023618	PNOC	-1.13167	3.55483e-08	2.84994e-06	prepronociceptin [Source:HGNC Symbol;Acc:HGNC:9163]
ENSFCAG00000028005	CMBL	1.00414	3.56526e-08	2.84994e-06	carboxymethylenebutenolidase homolog (Pseudomonas) [Source:HGNC Symbol;Acc:HGNC:25090]
ENSFCAG00000022226	.	2.72797	3.76313e-08	2.99343e-06	Uncharacterized protein [Source:UniProtKB/TrEMBL;Acc:M3X1A9]
ENSFCAG00000024691	TMEM38A	1.9545	3.80317e-08	3.01059e-06	transmembrane protein 38A [Source:HGNC Symbol;Acc:HGNC:28462]
ENSFCAG00000029220	SLC16A7	1.17912	3.82631e-08	3.01428e-06	solute carrier family 16 (monocarboxylate transporter), member 7 [Source:HGNC Symbol;Acc:HGNC:10928]
ENSFCAG00000000113	PHOSPHO1	2.6904	3.9083e-08	3.05812e-06	phosphatase, orphan 1 [Source:HGNC Symbol;Acc:HGNC:16815]
ENSFCAG00000015019	LDB3	3.01428	3.91946e-08	3.05812e-06	LIM domain binding 3 [Source:HGNC Symbol;Acc:HGNC:15710]
ENSFCAG00000004445	ACTN2	2.44483	3.95252e-08	3.06923e-06	actinin, alpha 2 [Source:HGNC Symbol;Acc:HGNC:164]
ENSFCAG00000000828	RYR1	2.61168	4.02005e-08	3.09619e-06	ryanodine receptor 1 (skeletal) [Source:HGNC Symbol;Acc:HGNC:10483]
ENSFCAG00000012722	MLPH	2.021	4.02522e-08	3.09619e-06	melanophilin [Source:HGNC Symbol;Acc:HGNC:29643]
ENSFCAG00000001359	CLEC10A	1.85158	4.0469e-08	3.09825e-06	C-type lectin domain family 10 member A [Source:HGNC Symbol;Acc:HGNC:16916]
ENSFCAG00000006436	ADCY8	2.70755	4.09364e-08	3.11939e-06	adenylate cyclase 8 (brain) [Source:HGNC Symbol;Acc:HGNC:239]
ENSFCAG00000006398	TRIM72	3.06349	4.22683e-08	3.2059e-06	tripartite motif containing 72, E3 ubiquitin protein ligase [Source:HGNC Symbol;Acc:HGNC:32671]
ENSFCAG00000008350	ACACB	1.42911	4.29053e-08	3.23915e-06	acetyl-CoA carboxylase beta [Source:HGNC Symbol;Acc:HGNC:85]
ENSFCAG00000002804	.	1.54702	4.44792e-08	3.3425e-06	cytidine monophospho-N-acetylneuraminic acid hydroxylase [Source:RefSeq peptide;Acc:NP_001231914]
ENSFCAG00000014249	ADPRHL1	2.31065	4.63418e-08	3.46649e-06	ADP-ribosylhydrolase like 1 [Source:HGNC Symbol;Acc:HGNC:21303]
ENSFCAG00000008890	FXYD1	1.41939	4.81824e-08	3.58601e-06	FXYD domain containing ion transport regulator 1 [Source:HGNC Symbol;Acc:HGNC:4025]
ENSFCAG00000027086	.	2.60511	4.83793e-08	3.58601e-06	Uncharacterized protein [Source:UniProtKB/TrEMBL;Acc:M3XEW6]
ENSFCAG00000004052	.	2.43687	5.20301e-08	3.83916e-06	Uncharacterized protein [Source:UniProtKB/TrEMBL;Acc:M3W1H0]
ENSFCAG00000028337	.	-1.66287	5.44448e-08	3.99924e-06	Uncharacterized protein [Source:UniProtKB/TrEMBL;Acc:M3X217]
ENSFCAG00000025776	RAC2	1.31354	5.79328e-08	4.23637e-06	ras-related C3 botulinum toxin substrate 2 (rho family, small GTP binding protein Rac2) [Source:HGNC Symbol;Acc:HGNC:9802]
ENSFCAG00000007503	GALNT5	2.03566	5.90864e-08	4.30143e-06	polypeptide N-acetylgalactosaminyltransferase 5 [Source:HGNC Symbol;Acc:HGNC:4127]
ENSFCAG00000023117	.	2.10314	5.97701e-08	4.33187e-06	Uncharacterized protein [Source:UniProtKB/TrEMBL;Acc:M3WYX9]
ENSFCAG00000006930	KLHL33	2.72385	6.19704e-08	4.47147e-06	kelch like family member 33 [Source:HGNC Symbol;Acc:HGNC:31952]
ENSFCAG00000004743	CLDN4	0.996769	6.27239e-08	4.50589e-06	claudin 4 [Source:HGNC Symbol;Acc:HGNC:2046]
ENSFCAG00000029063	SGCG	1.44758	6.34548e-08	4.53841e-06	sarcoglycan gamma [Source:HGNC Symbol;Acc:HGNC:10809]
ENSFCAG00000026665	.	7.16066	6.38001e-08	4.54318e-06	Uncharacterized protein [Source:UniProtKB/TrEMBL;Acc:M3WU94]
ENSFCAG00000026500	SNTA1	1.13859	6.46586e-08	4.5843e-06	syntrophin, alpha 1 [Source:HGNC Symbol;Acc:HGNC:11167]
ENSFCAG00000025583	ATRNL1	-1.02994	6.77834e-08	4.78504e-06	attractin like 1 [Source:HGNC Symbol;Acc:HGNC:29063]
ENSFCAG00000031847	.	2.8309	7.01958e-08	4.93398e-06	Uncharacterized protein [Source:UniProtKB/TrEMBL;Acc:M3X4K4]
ENSFCAG00000012951	ANK1	1.51068	7.36569e-08	5.15504e-06	ankyrin 1 [Source:HGNC Symbol;Acc:HGNC:492]
ENSFCAG00000013428	ANKRD2	3.60002	7.77077e-08	5.4153e-06	ankyrin repeat domain 2 (stretch responsive muscle) [Source:HGNC Symbol;Acc:HGNC:495]
ENSFCAG00000002420	THBS2	1.417	7.80472e-08	5.41581e-06	thrombospondin 2 [Source:HGNC Symbol;Acc:HGNC:11786]
ENSFCAG00000012801	TRIM63	2.19442	8.04179e-08	5.54021e-06	tripartite motif containing 63, E3 ubiquitin protein ligase [Source:HGNC Symbol;Acc:HGNC:16007]
ENSFCAG00000024969	ARX	6.70101	8.05194e-08	5.54021e-06	aristaless related homeobox [Source:HGNC Symbol;Acc:HGNC:18060]
ENSFCAG00000031662	.	2.56991	8.19442e-08	5.61456e-06	Uncharacterized protein [Source:UniProtKB/TrEMBL;Acc:M3XGE8]
ENSFCAG00000004727	MYOM2	2.9873	8.56549e-08	5.82202e-06	myomesin 2 [Source:HGNC Symbol;Acc:HGNC:7614]
ENSFCAG00000011905	MLC1	3.39666	8.56862e-08	5.82202e-06	megalencephalic leukoencephalopathy with subcortical cysts 1 [Source:HGNC Symbol;Acc:HGNC:17082]
ENSFCAG00000000445	SHISA4	1.03264	8.66551e-08	5.86342e-06	shisa family member 4 [Source:HGNC Symbol;Acc:HGNC:27139]
ENSFCAG00000025799	MYBPC1	3.01625	8.83396e-08	5.9527e-06	myosin binding protein C, slow type [Source:HGNC Symbol;Acc:HGNC:7549]
ENSFCAG00000000268	NR4A1	1.06134	8.91247e-08	5.98089e-06	nuclear receptor subfamily 4 group A member 1 [Source:HGNC Symbol;Acc:HGNC:7980]
ENSFCAG00000012523	ABCC9	0.95824	9.07024e-08	6.06182e-06	ATP binding cassette subfamily C member 9 [Source:HGNC Symbol;Acc:HGNC:60]
ENSFCAG00000010765	GAMT	1.4317	9.11022e-08	6.06369e-06	guanidinoacetate N-methyltransferase [Source:HGNC Symbol;Acc:HGNC:4136]
ENSFCAG00000023191	VCAN	1.83815	9.25846e-08	6.13731e-06	versican [Source:HGNC Symbol;Acc:HGNC:2464]
ENSFCAG00000030030	.	3.29049	9.31662e-08	6.15086e-06	Uncharacterized protein [Source:UniProtKB/TrEMBL;Acc:M3WUM3]
ENSFCAG00000029039	RBM24	1.66668	9.52876e-08	6.26555e-06	RNA binding motif protein 24 [Source:HGNC Symbol;Acc:HGNC:21539]
ENSFCAG00000010183	PADI1	1.0361	9.95506e-08	6.50777e-06	peptidyl arginine deiminase, type I [Source:HGNC Symbol;Acc:HGNC:18367]
ENSFCAG00000029723	.	3.97585	9.98588e-08	6.50777e-06	Uncharacterized protein [Source:UniProtKB/TrEMBL;Acc:M3X891]
ENSFCAG00000000223	CMYA5	2.64647	1.00169e-07	6.50777e-06	cardiomyopathy associated 5 [Source:HGNC Symbol;Acc:HGNC:14305]
ENSFCAG00000000774	C8orf22	2.62501	1.02907e-07	6.65916e-06	chromosome 8 open reading frame 22 [Source:HGNC Symbol;Acc:HGNC:31745]
ENSFCAG00000013325	TNNI1	3.10504	1.04554e-07	6.73899e-06	troponin I type 1 (skeletal, slow) [Source:HGNC Symbol;Acc:HGNC:11945]
ENSFCAG00000030130	SLC7A4	1.92763	1.06512e-07	6.83817e-06	solute carrier family 7 member 4 [Source:HGNC Symbol;Acc:HGNC:11062]
ENSFCAG00000004201	CDH15	2.5607	1.0706e-07	6.84638e-06	cadherin 15, type 1, M-cadherin (myotubule) [Source:HGNC Symbol;Acc:HGNC:1754]
ENSFCAG00000009020	LMOD3	2.74324	1.0831e-07	6.89925e-06	leiomodin 3 (fetal) [Source:HGNC Symbol;Acc:HGNC:6649]
ENSFCAG00000015101	ADCY2	1.07683	1.12579e-07	7.14327e-06	adenylate cyclase 2 (brain) [Source:HGNC Symbol;Acc:HGNC:233]
ENSFCAG00000029948	LMOD2	2.85979	1.13198e-07	7.15471e-06	leiomodin 2 (cardiac) [Source:HGNC Symbol;Acc:HGNC:6648]
ENSFCAG00000012018	COQ10A	1.23511	1.13929e-07	7.17315e-06	coenzyme Q10A [Source:HGNC Symbol;Acc:HGNC:26515]
ENSFCAG00000008883	KLHL40	2.99781	1.16195e-07	7.28767e-06	kelch like family member 40 [Source:HGNC Symbol;Acc:HGNC:30372]
ENSFCAG00000004514	SLC44A4	2.028	1.27917e-07	7.99214e-06	solute carrier family 44 member 4 [Source:HGNC Symbol;Acc:HGNC:13941]
ENSFCAG00000028649	DUSP4	0.937038	1.37787e-07	8.57593e-06	dual specificity phosphatase 4 [Source:HGNC Symbol;Acc:HGNC:3070]
ENSFCAG00000029367	TOB1	0.930801	1.40169e-07	8.69104e-06	transducer of ERBB2, 1 [Source:HGNC Symbol;Acc:HGNC:11979]
ENSFCAG00000008368	TMC5	2.61802	1.45345e-07	8.97783e-06	transmembrane channel like 5 [Source:HGNC Symbol;Acc:HGNC:22999]
ENSFCAG00000005428	AGR2	3.67718	1.4937e-07	9.19158e-06	anterior gradient 2, protein disulphide isomerase family member [Source:HGNC Symbol;Acc:HGNC:328]
ENSFCAG00000010343	COBL	1.5894	1.52259e-07	9.33418e-06	cordon-bleu WH2 repeat protein [Source:HGNC Symbol;Acc:HGNC:22199]
ENSFCAG00000007415	KIAA1324L	1.83299	1.53585e-07	9.35803e-06	KIAA1324-like [Source:HGNC Symbol;Acc:HGNC:21945]
ENSFCAG00000014941	ATP1B4	2.90172	1.53796e-07	9.35803e-06	ATPase, Na+/K+ transporting, beta 4 polypeptide [Source:HGNC Symbol;Acc:HGNC:808]
ENSFCAG00000024481	XIRP2	2.85007	1.55184e-07	9.37946e-06	xin actin binding repeat containing 2 [Source:HGNC Symbol;Acc:HGNC:14303]
ENSFCAG00000001885	UBE2C	-0.929495	1.55299e-07	9.37946e-06	ubiquitin conjugating enzyme E2C [Source:HGNC Symbol;Acc:HGNC:15937]
ENSFCAG00000003424	MYPN	2.71094	1.65779e-07	9.9755e-06	myopalladin [Source:HGNC Symbol;Acc:HGNC:23246]
ENSFCAG00000013391	ARPP21	2.81057	1.66993e-07	9.98102e-06	cAMP regulated phosphoprotein 21kDa [Source:HGNC Symbol;Acc:HGNC:16968]
ENSFCAG00000025618	LGR6	-1.08973	1.67095e-07	9.98102e-06	leucine-rich repeat containing G protein-coupled receptor 6 [Source:HGNC Symbol;Acc:HGNC:19719]
ENSFCAG00000026752	.	2.39345	1.73498e-07	1.03257e-05	Uncharacterized protein [Source:UniProtKB/TrEMBL;Acc:M3X748]
ENSFCAG00000030671	C1QA	1.08108	1.97193e-07	1.16932e-05	complement component 1, q subcomponent, A chain [Source:HGNC Symbol;Acc:HGNC:1241]
ENSFCAG00000006009	P2RX6	2.70056	2.13079e-07	1.25894e-05	purinergic receptor P2X, ligand gated ion channel, 6 [Source:HGNC Symbol;Acc:HGNC:8538]
ENSFCAG00000009887	CGREF1	2.14975	2.20033e-07	1.29533e-05	cell growth regulator with EF-hand domain 1 [Source:HGNC Symbol;Acc:HGNC:16962]
ENSFCAG00000028553	CYTIP	1.02312	2.24981e-07	1.3197e-05	cytohesin 1 interacting protein [Source:HGNC Symbol;Acc:HGNC:9506]
ENSFCAG00000009462	GPD1	1.92864	2.27741e-07	1.3311e-05	glycerol-3-phosphate dehydrogenase 1 [Source:HGNC Symbol;Acc:HGNC:4455]
ENSFCAG00000013904	ARFGEF3	1.07056	2.2912e-07	1.33438e-05	ARFGEF family member 3 [Source:HGNC Symbol;Acc:HGNC:21213]
ENSFCAG00000003140	.	0.942017	2.34149e-07	1.35882e-05	protein kinase domain containing, cytoplasmic [Source:HGNC Symbol;Acc:HGNC:25123]
ENSFCAG00000029074	HEMGN	3.90032	2.37573e-07	1.37077e-05	hemogen [Source:HGNC Symbol;Acc:HGNC:17509]
ENSFCAG00000008601	USP50	-2.69737	2.3789e-07	1.37077e-05	ubiquitin specific peptidase 50 [Source:HGNC Symbol;Acc:HGNC:20079]
ENSFCAG00000027572	GLRX	1.21129	2.50392e-07	1.43773e-05	glutaredoxin [Source:HGNC Symbol;Acc:HGNC:4330]
ENSFCAG00000004946	ADSSL1	2.50804	2.53084e-07	1.44809e-05	adenylosuccinate synthase like 1 [Source:HGNC Symbol;Acc:HGNC:20093]
ENSFCAG00000011808	DYNC1I1	-1.01318	2.56449e-07	1.46221e-05	dynein, cytoplasmic 1, intermediate chain 1 [Source:HGNC Symbol;Acc:HGNC:2963]
ENSFCAG00000007548	TCN1	2.90939	2.67183e-07	1.5181e-05	transcobalamin 1 [Source:HGNC Symbol;Acc:HGNC:11652]
ENSFCAG00000015547	MYOT	3.00924	2.72921e-07	1.54532e-05	myotilin [Source:HGNC Symbol;Acc:HGNC:12399]
ENSFCAG00000003923	CASQ1	2.73414	2.75622e-07	1.55521e-05	calsequestrin 1 [Source:HGNC Symbol;Acc:HGNC:1512]
ENSFCAG00000027055	.	8.0013	2.7764e-07	1.5612e-05	mucin 7, secreted [Source:HGNC Symbol;Acc:HGNC:7518]
ENSFCAG00000006217	KIF11	-0.95699	2.80496e-07	1.57184e-05	kinesin family member 11 [Source:HGNC Symbol;Acc:HGNC:6388]
ENSFCAG00000023277	.	-1.16986	2.87193e-07	1.60386e-05	Uncharacterized protein [Source:UniProtKB/TrEMBL;Acc:M3X9W2]
ENSFCAG00000025331	DEGS2	1.62138	2.92737e-07	1.62923e-05	delta(4)-desaturase, sphingolipid 2 [Source:HGNC Symbol;Acc:HGNC:20113]
ENSFCAG00000029722	TFF3	4.74164	3.16097e-07	1.75327e-05	trefoil factor 3 precursor [Source:RefSeq peptide;Acc:NP_001123862]
ENSFCAG00000015147	TRIM54	3.21407	3.24552e-07	1.79406e-05	tripartite motif containing 54 [Source:HGNC Symbol;Acc:HGNC:16008]
ENSFCAG00000002760	CORO6	2.2915	3.27911e-07	1.8065e-05	coronin 6 [Source:HGNC Symbol;Acc:HGNC:21356]
ENSFCAG00000005408	HFE2	2.60452	3.3214e-07	1.82364e-05	hemochromatosis type 2 (juvenile) [Source:HGNC Symbol;Acc:HGNC:4887]
ENSFCAG00000012613	NUSAP1	-0.903441	3.37314e-07	1.84583e-05	nucleolar and spindle associated protein 1 [Source:HGNC Symbol;Acc:HGNC:18538]
ENSFCAG00000012596	TPM3	1.57255	3.40597e-07	1.85757e-05	tropomyosin 3 [Source:HGNC Symbol;Acc:HGNC:12012]
ENSFCAG00000014279	PTP4A3	1.21716	3.47123e-07	1.88684e-05	protein tyrosine phosphatase type IVA, member 3 [Source:HGNC Symbol;Acc:HGNC:9636]
ENSFCAG00000009332	ATP1B1	1.10346	3.66809e-07	1.98266e-05	ATPase, Na+/K+ transporting, beta 1 polypeptide [Source:HGNC Symbol;Acc:HGNC:804]
ENSFCAG00000015661	TXLNB	1.38159	3.67182e-07	1.98266e-05	taxilin beta [Source:HGNC Symbol;Acc:HGNC:21617]
ENSFCAG00000024165	.	-1.24256	3.77291e-07	2.03052e-05	Uncharacterized protein [Source:UniProtKB/TrEMBL;Acc:M3XG90]
ENSFCAG00000009898	PPP1R1B	2.3142	3.81225e-07	2.04495e-05	protein phosphatase 1 regulatory inhibitor subunit 1B [Source:HGNC Symbol;Acc:HGNC:9287]
ENSFCAG00000010478	.	1.59111	3.86411e-07	2.06194e-05	glycophorin C (Gerbich blood group) [Source:HGNC Symbol;Acc:HGNC:4704]
ENSFCAG00000028964	SIX1	1.47013	3.86921e-07	2.06194e-05	SIX homeobox 1 [Source:HGNC Symbol;Acc:HGNC:10887]
ENSFCAG00000007381	SIGLEC1	1.89805	4.05917e-07	2.15612e-05	sialic acid binding Ig-like lectin 1, sialoadhesin [Source:HGNC Symbol;Acc:HGNC:11127]
ENSFCAG00000028455	PRF1	-1.33339	4.13518e-07	2.18936e-05	perforin 1 (pore forming protein) [Source:HGNC Symbol;Acc:HGNC:9360]
ENSFCAG00000000298	.	1.45523	4.17152e-07	2.20145e-05	Uncharacterized protein [Source:UniProtKB/TrEMBL;Acc:M3VUH2]
ENSFCAG00000006282	YIPF7	2.22155	4.25924e-07	2.2405e-05	Yip1 domain family member 7 [Source:HGNC Symbol;Acc:HGNC:26825]
ENSFCAG00000026144	SMCO1	2.24155	4.29793e-07	2.25358e-05	single-pass membrane protein with coiled-coil domains 1 [Source:HGNC Symbol;Acc:HGNC:27407]
ENSFCAG00000002497	EDIL3	1.81077	4.38815e-07	2.29351e-05	EGF-like repeats and discoidin I-like domains 3 [Source:HGNC Symbol;Acc:HGNC:3173]
ENSFCAG00000026247	FAP	1.09488	4.61744e-07	2.40564e-05	fibroblast activation protein alpha [Source:HGNC Symbol;Acc:HGNC:3590]
ENSFCAG00000030583	LRAT	-0.964611	4.76707e-07	2.46954e-05	lecithin retinol acyltransferase (phosphatidylcholine--retinol O-acyltransferase) [Source:HGNC Symbol;Acc:HGNC:6685]
ENSFCAG00000003635	CAMK2A	1.67713	4.77037e-07	2.46954e-05	calcium/calmodulin-dependent protein kinase II alpha [Source:HGNC Symbol;Acc:HGNC:1460]
ENSFCAG00000001840	DHRS7C	2.50788	4.8249e-07	2.48986e-05	dehydrogenase/reductase (SDR family) member 7C [Source:HGNC Symbol;Acc:HGNC:32423]
ENSFCAG00000007691	ABCA3	1.12373	5.27697e-07	2.71456e-05	ATP binding cassette subfamily A member 3 [Source:HGNC Symbol;Acc:HGNC:33]
ENSFCAG00000026101	AQP4	2.46967	5.34241e-07	2.73958e-05	aquaporin 4 [Source:HGNC Symbol;Acc:HGNC:637]
ENSFCAG00000013867	MYOZ3	2.74084	5.52149e-07	2.82254e-05	myozenin 3 [Source:HGNC Symbol;Acc:HGNC:18565]
ENSFCAG00000027499	SLC25A4	1.67514	5.62921e-07	2.86861e-05	solute carrier family 25 (mitochondrial carrier; adenine nucleotide translocator), member 4 [Source:HGNC Symbol;Acc:HGNC:10990]
ENSFCAG00000031413	.	2.70912	5.69682e-07	2.89402e-05	Uncharacterized protein [Source:UniProtKB/TrEMBL;Acc:M3XD68]
ENSFCAG00000007598	GFPT1	0.899387	5.79618e-07	2.93535e-05	glutamine--fructose-6-phosphate transaminase 1 [Source:HGNC Symbol;Acc:HGNC:4241]
ENSFCAG00000026091	NEURL1	2.10879	5.98807e-07	3.01841e-05	neuralized E3 ubiquitin protein ligase 1 [Source:HGNC Symbol;Acc:HGNC:7761]
ENSFCAG00000015698	KAZALD1	1.26764	5.9972e-07	3.01841e-05	Kazal-type serine peptidase inhibitor domain 1 [Source:HGNC Symbol;Acc:HGNC:25460]
ENSFCAG00000007237	FHL3	1.27105	6.17392e-07	3.09779e-05	four and a half LIM domains 3 [Source:HGNC Symbol;Acc:HGNC:3704]
ENSFCAG00000010291	.	2.41233	6.39832e-07	3.20054e-05	Uncharacterized protein [Source:UniProtKB/TrEMBL;Acc:M3WD11]
ENSFCAG00000024811	.	1.51093	6.49795e-07	3.24043e-05	Uncharacterized protein [Source:UniProtKB/TrEMBL;Acc:M3X3N7]
ENSFCAG00000003452	TMPRSS9	2.00375	6.60843e-07	3.28548e-05	transmembrane protease, serine 9 [Source:HGNC Symbol;Acc:HGNC:30079]
ENSFCAG00000002335	.	1.56034	6.78801e-07	3.36023e-05	Uncharacterized protein [Source:UniProtKB/TrEMBL;Acc:M3VYB9]
ENSFCAG00000005949	PLCB4	1.10686	6.8e-07	3.36023e-05	phospholipase C beta 4 [Source:HGNC Symbol;Acc:HGNC:9059]
ENSFCAG00000026103	.	-0.936034	6.82966e-07	3.36469e-05	Rho GTPase activating protein 11A [Source:HGNC Symbol;Acc:HGNC:15783]
ENSFCAG00000004489	ASB15	2.84748	6.85389e-07	3.36646e-05	ankyrin repeat and SOCS box containing 15 [Source:HGNC Symbol;Acc:HGNC:19767]
ENSFCAG00000015561	FAM78B	-1.18391	7.02677e-07	3.44101e-05	family with sequence similarity 78 member B [Source:HGNC Symbol;Acc:HGNC:13495]
ENSFCAG00000009865	GOLM1	1.27797	7.11657e-07	3.47455e-05	golgi membrane protein 1 [Source:HGNC Symbol;Acc:HGNC:15451]
ENSFCAG00000014506	LRRC2	2.87191	7.25676e-07	3.52991e-05	leucine rich repeat containing 2 [Source:HGNC Symbol;Acc:HGNC:14676]
ENSFCAG00000005072	DUSP13	2.43519	7.27325e-07	3.52991e-05	dual specificity phosphatase 13 [Source:HGNC Symbol;Acc:HGNC:19681]
ENSFCAG00000028568	RAB11FIP1	0.956158	7.36977e-07	3.56614e-05	RAB11 family interacting protein 1 (class I) [Source:HGNC Symbol;Acc:HGNC:30265]
ENSFCAG00000003061	SLC2A4	2.33428	7.53094e-07	3.63335e-05	solute carrier family 2 (facilitated glucose transporter), member 4 [Source:HGNC Symbol;Acc:HGNC:11009]
ENSFCAG00000026961	ARHGEF38	2.24982	7.63583e-07	3.67308e-05	Rho guanine nucleotide exchange factor 38 [Source:HGNC Symbol;Acc:HGNC:25968]
ENSFCAG00000012945	ERN2	2.08629	7.68641e-07	3.68654e-05	endoplasmic reticulum to nucleus signaling 2 [Source:HGNC Symbol;Acc:HGNC:16942]
ENSFCAG00000018968	AZGP1	2.48563	8.01535e-07	3.82058e-05	alpha-2-glycoprotein 1, zinc-binding [Source:HGNC Symbol;Acc:HGNC:910]
ENSFCAG00000006778	NEB	2.90104	8.02946e-07	3.82058e-05	nebulin [Source:HGNC Symbol;Acc:HGNC:7720]
ENSFCAG00000028425	C14orf180	2.59753	8.03617e-07	3.82058e-05	chromosome 14 open reading frame 180 [Source:HGNC Symbol;Acc:HGNC:33795]
ENSFCAG00000007767	.	4.20171	8.08785e-07	3.83397e-05	Uncharacterized protein [Source:UniProtKB/TrEMBL;Acc:M3W8B6]
ENSFCAG00000025887	RBBP8	-0.891332	8.25798e-07	3.90327e-05	retinoblastoma binding protein 8 [Source:HGNC Symbol;Acc:HGNC:9891]
ENSFCAG00000010143	FEM1A	1.05405	8.39906e-07	3.95397e-05	fem-1 homolog a (C. elegans) [Source:HGNC Symbol;Acc:HGNC:16934]
ENSFCAG00000030261	BTG2	0.952942	8.41854e-07	3.95397e-05	BTG family member 2 [Source:HGNC Symbol;Acc:HGNC:1131]
ENSFCAG00000003158	IL11RA	0.899892	8.43798e-07	3.95397e-05	interleukin 11 receptor subunit alpha [Source:HGNC Symbol;Acc:HGNC:5967]
ENSFCAG00000005041	.	1.21195	8.59776e-07	4.01282e-05	Uncharacterized protein [Source:UniProtKB/TrEMBL;Acc:M3W3D2]
ENSFCAG00000001495	SLC25A25	1.06903	8.6128e-07	4.01282e-05	solute carrier family 25 (mitochondrial carrier; phosphate carrier), member 25 [Source:HGNC Symbol;Acc:HGNC:20663]
ENSFCAG00000030964	IL1RL2	-0.953408	8.90027e-07	4.13495e-05	interleukin 1 receptor-like 2 [Source:HGNC Symbol;Acc:HGNC:5999]
ENSFCAG00000005273	IP6K3	2.70317	9.49403e-07	4.39827e-05	inositol hexakisphosphate kinase 3 [Source:HGNC Symbol;Acc:HGNC:17269]
ENSFCAG00000004808	TGM2	1.01655	9.66213e-07	4.46346e-05	transglutaminase 2 [Source:HGNC Symbol;Acc:HGNC:11778]
ENSFCAG00000011256	DES	2.64675	9.98485e-07	4.59952e-05	desmin [Source:HGNC Symbol;Acc:HGNC:2770]
ENSFCAG00000004671	SH3BGR	2.31764	1.01101e-06	4.63406e-05	SH3 domain binding glutamate-rich protein [Source:HGNC Symbol;Acc:HGNC:10822]
ENSFCAG00000024009	IGF1	1.98805	1.01167e-06	4.63406e-05	insulin like growth factor 1 [Source:HGNC Symbol;Acc:HGNC:5464]
ENSFCAG00000027013	.	2.02473	1.0503e-06	4.79755e-05	Uncharacterized protein [Source:UniProtKB/TrEMBL;Acc:M3X5E9]
ENSFCAG00000029542	.	2.09174	1.05467e-06	4.80407e-05	Uncharacterized protein [Source:UniProtKB/TrEMBL;Acc:M3WZ07]
ENSFCAG00000013202	ASB10	2.84273	1.07079e-06	4.8639e-05	ankyrin repeat and SOCS box containing 10 [Source:HGNC Symbol;Acc:HGNC:17185]
ENSFCAG00000027020	.	3.18889	1.09648e-06	4.96676e-05	Uncharacterized protein [Source:UniProtKB/TrEMBL;Acc:M3X833]
ENSFCAG00000010527	CXXC5	0.967594	1.12147e-06	5.06589e-05	CXXC finger protein 5 [Source:HGNC Symbol;Acc:HGNC:26943]
ENSFCAG00000006499	ITGA11	1.59736	1.13809e-06	5.12676e-05	integrin subunit alpha 11 [Source:HGNC Symbol;Acc:HGNC:6136]
ENSFCAG00000005553	DUPD1	2.93957	1.16417e-06	5.22978e-05	dual specificity phosphatase and pro isomerase domain containing 1 [Source:HGNC Symbol;Acc:HGNC:23481]
ENSFCAG00000031453	LIPN	-1.09795	1.17953e-06	5.28421e-05	lipase, family member N [Source:HGNC Symbol;Acc:HGNC:23452]
ENSFCAG00000006570	ACYP2	1.72771	1.18912e-06	5.29878e-05	acylphosphatase 2, muscle type [Source:HGNC Symbol;Acc:HGNC:180]
ENSFCAG00000015679	ABCA6	1.02682	1.18928e-06	5.29878e-05	ATP binding cassette subfamily A member 6 [Source:HGNC Symbol;Acc:HGNC:36]
ENSFCAG00000005093	ASB12	2.19373	1.20536e-06	5.35432e-05	ankyrin repeat and SOCS box containing 12 [Source:HGNC Symbol;Acc:HGNC:19763]
ENSFCAG00000009963	CACNB1	1.87252	1.20831e-06	5.35432e-05	calcium channel, voltage-dependent, beta 1 subunit [Source:HGNC Symbol;Acc:HGNC:1401]
ENSFCAG00000007121	PHKA1	1.16366	1.25536e-06	5.54772e-05	phosphorylase kinase, alpha 1 (muscle) [Source:HGNC Symbol;Acc:HGNC:8925]
ENSFCAG00000006869	SCNN1A	1.01917	1.25944e-06	5.55072e-05	sodium channel, non voltage gated 1 alpha subunit [Source:HGNC Symbol;Acc:HGNC:10599]
ENSFCAG00000010043	TMED3	0.895694	1.26612e-06	5.56513e-05	transmembrane p24 trafficking protein 3 [Source:HGNC Symbol;Acc:HGNC:28889]
ENSFCAG00000025709	WISP1	-0.969824	1.30769e-06	5.7324e-05	WNT1 inducible signaling pathway protein 1 [Source:HGNC Symbol;Acc:HGNC:12769]
ENSFCAG00000027240	PDLIM3	1.65898	1.35298e-06	5.91501e-05	PDZ and LIM domain 3 [Source:HGNC Symbol;Acc:HGNC:20767]
ENSFCAG00000012114	OMD	1.09824	1.36355e-06	5.9453e-05	osteomodulin [Source:HGNC Symbol;Acc:HGNC:8134]
ENSFCAG00000008264	KLK5	-1.19881	1.36955e-06	5.95551e-05	kallikrein related peptidase 5 [Source:HGNC Symbol;Acc:HGNC:6366]
ENSFCAG00000004768	.	1.68668	1.37669e-06	5.97066e-05	Uncharacterized protein [Source:UniProtKB/TrEMBL;Acc:M3W2T6]
ENSFCAG00000012985	CHAC1	1.85577	1.39454e-06	6.03201e-05	ChaC glutathione-specific gamma-glutamylcyclotransferase 1 [Source:HGNC Symbol;Acc:HGNC:28680]
ENSFCAG00000007085	WWC1	1.09608	1.412e-06	6.09142e-05	WW and C2 domain containing 1 [Source:HGNC Symbol;Acc:HGNC:29435]
ENSFCAG00000023416	VSNL1	-0.866136	1.43808e-06	6.18754e-05	visinin like 1 [Source:HGNC Symbol;Acc:HGNC:12722]
ENSFCAG00000014725	CAV3	2.34037	1.48804e-06	6.38566e-05	caveolin 3 [Source:HGNC Symbol;Acc:HGNC:1529]
ENSFCAG00000003464	PTX3	1.50857	1.50474e-06	6.44037e-05	pentraxin 3 [Source:HGNC Symbol;Acc:HGNC:9692]
ENSFCAG00000028967	KLK8	-0.863914	1.53519e-06	6.55349e-05	kallikrein related peptidase 8 [Source:HGNC Symbol;Acc:HGNC:6369]
ENSFCAG00000013566	.	3.20284	1.55501e-06	6.62079e-05	Claudin [Source:UniProtKB/TrEMBL;Acc:M3WJ28]
ENSFCAG00000029508	CD248	1.51363	1.58947e-06	6.74985e-05	CD248 molecule, endosialin [Source:HGNC Symbol;Acc:HGNC:18219]
ENSFCAG00000006483	PIGR	3.50643	1.61423e-06	6.83722e-05	polymeric immunoglobulin receptor [Source:HGNC Symbol;Acc:HGNC:8968]
ENSFCAG00000001597	.	1.70127	1.62439e-06	6.84696e-05	resistin [Source:HGNC Symbol;Acc:HGNC:20389]
ENSFCAG00000015010	MYF6	2.85632	1.62493e-06	6.84696e-05	myogenic factor 6 [Source:HGNC Symbol;Acc:HGNC:7566]
ENSFCAG00000023359	.	-0.966116	1.70404e-06	7.16182e-05	Uncharacterized protein [Source:UniProtKB/TrEMBL;Acc:M3WQ47]
ENSFCAG00000013630	FRZB	1.57405	1.7248e-06	7.21541e-05	frizzled-related protein [Source:HGNC Symbol;Acc:HGNC:3959]
ENSFCAG00000026895	RRAD	1.21593	1.72565e-06	7.21541e-05	Ras-related associated with diabetes [Source:HGNC Symbol;Acc:HGNC:10446]
ENSFCAG00000006286	PLIN4	1.42977	1.78066e-06	7.42639e-05	perilipin 4 [Source:HGNC Symbol;Acc:HGNC:29393]
ENSFCAG00000014046	TMEM119	1.48293	1.79591e-06	7.46084e-05	transmembrane protein 119 [Source:HGNC Symbol;Acc:HGNC:27884]
ENSFCAG00000018674	SLC12A2	1.30912	1.79807e-06	7.46084e-05	solute carrier family 12 (sodium/potassium/chloride transporter), member 2 [Source:HGNC Symbol;Acc:HGNC:10911]
ENSFCAG00000028738	SYNPO2	0.901027	1.83066e-06	7.5591e-05	synaptopodin 2 [Source:HGNC Symbol;Acc:HGNC:17732]
ENSFCAG00000013956	METTL7B	2.71649	1.83102e-06	7.5591e-05	methyltransferase like 7B [Source:HGNC Symbol;Acc:HGNC:28276]
ENSFCAG00000007938	P4HA3	1.31569	1.85781e-06	7.65031e-05	prolyl 4-hydroxylase, alpha polypeptide III [Source:HGNC Symbol;Acc:HGNC:30135]
ENSFCAG00000011314	TTR	2.72677	1.90328e-06	7.81785e-05	transthyretin [Source:HGNC Symbol;Acc:HGNC:12405]
ENSFCAG00000014442	B3GNT6	2.98776	1.91222e-06	7.83483e-05	UDP-GlcNAc:betaGal beta-1,3-N-acetylglucosaminyltransferase 6 [Source:HGNC Symbol;Acc:HGNC:24141]
ENSFCAG00000001933	CHRNB4	1.82413	1.96735e-06	8.04049e-05	cholinergic receptor, nicotinic beta 4 [Source:HGNC Symbol;Acc:HGNC:1964]
ENSFCAG00000026528	NCALD	1.43635	1.99636e-06	8.13867e-05	neurocalcin delta [Source:HGNC Symbol;Acc:HGNC:7655]
ENSFCAG00000000190	STAC3	2.50545	2.02144e-06	8.22036e-05	SH3 and cysteine rich domain 3 [Source:HGNC Symbol;Acc:HGNC:28423]
ENSFCAG00000004973	MYOD1	3.02749	2.03941e-06	8.2728e-05	myogenic differentiation 1 [Source:HGNC Symbol;Acc:HGNC:7611]
ENSFCAG00000004788	.	0.961557	2.06422e-06	8.35268e-05	apolipoprotein E [Source:HGNC Symbol;Acc:HGNC:613]
ENSFCAG00000022623	.	1.44689	2.08037e-06	8.39716e-05	Uncharacterized protein [Source:UniProtKB/TrEMBL;Acc:M3WYP1]
ENSFCAG00000009457	AQP2	2.87679	2.12225e-06	8.54507e-05	aquaporin 2 (collecting duct) [Source:HGNC Symbol;Acc:HGNC:634]
ENSFCAG00000015194	BPIFB1	3.46602	2.14231e-06	8.6046e-05	BPI fold containing family B member 1 [Source:HGNC Symbol;Acc:HGNC:16108]
ENSFCAG00000015134	FGD3	1.17914	2.31617e-06	9.28004e-05	FYVE, RhoGEF and PH domain containing 3 [Source:HGNC Symbol;Acc:HGNC:16027]
ENSFCAG00000007624	ANLN	-0.907712	2.35895e-06	9.42828e-05	anillin actin binding protein [Source:HGNC Symbol;Acc:HGNC:14082]
ENSFCAG00000003220	SPTB	0.983266	2.4529e-06	9.7798e-05	spectrin, beta, erythrocytic [Source:HGNC Symbol;Acc:HGNC:11274]
ENSFCAG00000002961	RAP1GAP	1.1871	2.46794e-06	9.79185e-05	RAP1 GTPase activating protein [Source:HGNC Symbol;Acc:HGNC:9858]
ENSFCAG00000004699	.	1.6258	2.46926e-06	9.79185e-05	growth factor receptor bound protein 14 [Source:HGNC Symbol;Acc:HGNC:4565]
ENSFCAG00000024574	OSTN	3.44956	2.47393e-06	9.79185e-05	osteocrin [Source:HGNC Symbol;Acc:HGNC:29961]
ENSFCAG00000004605	CACNA1S	2.53625	2.4807e-06	9.79486e-05	calcium channel, voltage-dependent, L type, alpha 1S subunit [Source:HGNC Symbol;Acc:HGNC:1397]
ENSFCAG00000025718	.	1.75896	2.51375e-06	9.90138e-05	Uncharacterized protein [Source:UniProtKB/TrEMBL;Acc:M3X030]
ENSFCAG00000009430	LCT	-2.36567	2.5247e-06	9.92056e-05	lactase [Source:HGNC Symbol;Acc:HGNC:6530]
ENSFCAG00000027001	SYPL2	2.71899	2.55229e-06	0.000100048	synaptophysin-like 2 [Source:HGNC Symbol;Acc:HGNC:27638]
ENSFCAG00000011906	.	2.61475	2.62331e-06	0.000102586	titin [Source:HGNC Symbol;Acc:HGNC:12403]
ENSFCAG00000000533	HHATL	2.1959	2.67085e-06	0.000103885	hedgehog acyltransferase-like [Source:HGNC Symbol;Acc:HGNC:13242]
ENSFCAG00000008034	LRRC14B	2.12747	2.67653e-06	0.000103885	leucine rich repeat containing 14B [Source:HGNC Symbol;Acc:HGNC:37268]
ENSFCAG00000028703	PI16	1.57419	2.68121e-06	0.000103885	peptidase inhibitor 16 [Source:HGNC Symbol;Acc:HGNC:21245]
ENSFCAG00000006544	FABP7	-1.61879	2.68201e-06	0.000103885	fatty acid binding protein 7, brain [Source:HGNC Symbol;Acc:HGNC:3562]
ENSFCAG00000007430	RTN2	1.74548	2.72336e-06	0.000105237	reticulon 2 [Source:HGNC Symbol;Acc:HGNC:10468]
ENSFCAG00000004185	TP53I11	1.07924	2.80183e-06	0.000108013	tumor protein p53 inducible protein 11 [Source:HGNC Symbol;Acc:HGNC:16842]
ENSFCAG00000010550	HYAL4	-1.60049	2.84017e-06	0.000109233	hyaluronoglucosaminidase 4 [Source:HGNC Symbol;Acc:HGNC:5323]
ENSFCAG00000025322	RBFOX1	2.05381	2.94089e-06	0.000112832	RNA binding protein, fox-1 homolog (C. elegans) 1 [Source:HGNC Symbol;Acc:HGNC:18222]
ENSFCAG00000014004	PFKM	1.41484	2.9476e-06	0.000112832	phosphofructokinase, muscle [Source:HGNC Symbol;Acc:HGNC:8877]
ENSFCAG00000013499	.	2.47113	2.97887e-06	0.000113762	Uncharacterized protein [Source:UniProtKB/TrEMBL;Acc:M3WIZ3]
ENSFCAG00000029781	TEX11	1.81959	2.9871e-06	0.00011381	testis expressed 11 [Source:HGNC Symbol;Acc:HGNC:11733]
ENSFCAG00000009819	WFDC2	3.25751	3.03049e-06	0.000115194	WAP four-disulfide core domain 2 [Source:HGNC Symbol;Acc:HGNC:15939]
ENSFCAG00000027262	.	2.81656	3.28727e-06	0.000124664	Uncharacterized protein [Source:UniProtKB/TrEMBL;Acc:M3X4N7]
ENSFCAG00000023838	SSX2IP	-0.80349	3.31369e-06	0.000125187	synovial sarcoma, X breakpoint 2 interacting protein [Source:HGNC Symbol;Acc:HGNC:16509]
ENSFCAG00000002606	PRSS8	1.16302	3.3164e-06	0.000125187	protease, serine 8 [Source:HGNC Symbol;Acc:HGNC:9491]
ENSFCAG00000029642	MGAT4A	1.00559	3.37127e-06	0.000126964	mannosyl (alpha-1,3-)-glycoprotein beta-1,4-N-acetylglucosaminyltransferase, isozyme A [Source:HGNC Symbol;Acc:HGNC:7047]
ENSFCAG00000002283	ALPK2	1.86291	3.44644e-06	0.000129473	alpha kinase 2 [Source:HGNC Symbol;Acc:HGNC:20565]
ENSFCAG00000031428	.	2.4645	3.45948e-06	0.000129473	Uncharacterized protein [Source:UniProtKB/TrEMBL;Acc:M3XE45]
ENSFCAG00000000166	.	3.65422	3.46171e-06	0.000129473	Alpha-1-acid glycoprotein [Source:UniProtKB/TrEMBL;Acc:M3VU75]
ENSFCAG00000003657	.	4.30755	3.55505e-06	0.00013266	deleted in malignant brain tumors 1 [Source:HGNC Symbol;Acc:HGNC:2926]
ENSFCAG00000012912	GCNT3	1.7322	3.56475e-06	0.000132718	glucosaminyl (N-acetyl) transferase 3, mucin type [Source:HGNC Symbol;Acc:HGNC:4205]
ENSFCAG00000011830	NRAP	2.81387	3.61349e-06	0.000134226	nebulin related anchoring protein [Source:HGNC Symbol;Acc:HGNC:7988]
ENSFCAG00000025206	.	1.0662	3.7114e-06	0.000137549	Uncharacterized protein [Source:UniProtKB/TrEMBL;Acc:M3X971]
ENSFCAG00000026938	SCD5	1.59334	3.79554e-06	0.000140349	stearoyl-CoA desaturase 5 [Source:HGNC Symbol;Acc:HGNC:21088]
ENSFCAG00000004872	SIDT1	1.63033	3.904e-06	0.000144033	SID1 transmembrane family member 1 [Source:HGNC Symbol;Acc:HGNC:25967]
ENSFCAG00000026890	ASPM	-0.824838	3.9281e-06	0.000144595	abnormal spindle microtubule assembly [Source:HGNC Symbol;Acc:HGNC:19048]
ENSFCAG00000002641	TAC4	2.78086	3.97903e-06	0.00014614	tachykinin 4 (hemokinin) [Source:HGNC Symbol;Acc:HGNC:16641]
ENSFCAG00000029903	SYTL2	0.943091	4.09438e-06	0.000150038	synaptotagmin like 2 [Source:HGNC Symbol;Acc:HGNC:15585]
ENSFCAG00000010469	KLHL38	1.92811	4.16527e-06	0.000152294	kelch like family member 38 [Source:HGNC Symbol;Acc:HGNC:34435]
ENSFCAG00000001983	SREBF1	0.839708	4.18282e-06	0.000152593	sterol regulatory element binding transcription factor 1 [Source:HGNC Symbol;Acc:HGNC:11289]
ENSFCAG00000024248	.	1.24404	4.29485e-06	0.000156331	Uncharacterized protein [Source:UniProtKB/TrEMBL;Acc:M3X2U0]
ENSFCAG00000026742	ST6GAL2	-1.28224	4.32799e-06	0.000157186	ST6 beta-galactosamide alpha-2,6-sialyltranferase 2 [Source:HGNC Symbol;Acc:HGNC:10861]
ENSFCAG00000027629	SYNPO2L	3.08227	4.39651e-06	0.00015932	synaptopodin 2-like [Source:HGNC Symbol;Acc:HGNC:23532]
ENSFCAG00000011845	.	2.93642	4.4903e-06	0.000162358	ATP/GTP binding protein-like 1 [Source:HGNC Symbol;Acc:HGNC:26504]
ENSFCAG00000021953	.	-0.975337	4.59049e-06	0.000165613	Uncharacterized protein [Source:UniProtKB/TrEMBL;Acc:M3WX38]
ENSFCAG00000018622	TRIM55	2.69521	4.61998e-06	0.000165949	tripartite motif containing 55 [Source:HGNC Symbol;Acc:HGNC:14215]
ENSFCAG00000000835	FOXI1	3.08871	4.63664e-06	0.000165949	forkhead box I1 [Source:HGNC Symbol;Acc:HGNC:3815]
ENSFCAG00000005331	HSPB3	2.54016	4.63746e-06	0.000165949	heat shock protein family B (small) member 3 [Source:HGNC Symbol;Acc:HGNC:5248]
ENSFCAG00000031739	ART5	2.42675	4.64051e-06	0.000165949	ADP-ribosyltransferase 5 [Source:HGNC Symbol;Acc:HGNC:24049]
ENSFCAG00000031169	.	1.14807	4.70462e-06	0.000167874	taperin [Source:HGNC Symbol;Acc:HGNC:26894]
ENSFCAG00000000796	PINK1	1.02257	4.75781e-06	0.000169401	PTEN induced putative kinase 1 [Source:HGNC Symbol;Acc:HGNC:14581]
ENSFCAG00000018326	CAPN3	3.00728	4.78049e-06	0.000169837	calpain 3 [Source:HGNC Symbol;Acc:HGNC:1480]
ENSFCAG00000023275	PGAM2	2.59754	4.82145e-06	0.00017092	phosphoglycerate mutase 2 [Source:HGNC Symbol;Acc:HGNC:8889]
ENSFCAG00000031044	AP3M2	-0.923908	4.92054e-06	0.000174055	adaptor related protein complex 3, mu 2 subunit [Source:HGNC Symbol;Acc:HGNC:570]
ENSFCAG00000029574	.	2.0931	5.10006e-06	0.000180014	Uncharacterized protein [Source:UniProtKB/TrEMBL;Acc:M3WWI5]
ENSFCAG00000007809	DOK5	1.41817	5.1412e-06	0.000181075	docking protein 5 [Source:HGNC Symbol;Acc:HGNC:16173]
ENSFCAG00000022796	PGBD5	-1.28449	5.21833e-06	0.000183309	piggyBac transposable element derived 5 [Source:HGNC Symbol;Acc:HGNC:19405]
ENSFCAG00000009316	FGFRL1	1.27057	5.22711e-06	0.000183309	fibroblast growth factor receptor-like 1 [Source:HGNC Symbol;Acc:HGNC:3693]
ENSFCAG00000014926	BUB1	-0.859621	5.30362e-06	0.000185593	BUB1, mitotic checkpoint serine/threonine kinase [Source:HGNC Symbol;Acc:HGNC:1148]
ENSFCAG00000029875	RERG	-0.95577	5.3511e-06	0.000186853	RAS-like, estrogen-regulated, growth inhibitor [Source:HGNC Symbol;Acc:HGNC:15980]
ENSFCAG00000003958	SMARCAD1	-1.01267	5.78189e-06	0.000201464	SWI/SNF-related, matrix-associated actin-dependent regulator of chromatin, subfamily a, containing DEAD/H box 1 [Source:HGNC Symbol;Acc:HGNC:18398]
ENSFCAG00000025984	.	-1.22562	5.83107e-06	0.000201994	developing brain homeobox 2 [Source:HGNC Symbol;Acc:HGNC:33186]
ENSFCAG00000024133	CCDC8	1.48015	5.83161e-06	0.000201994	coiled-coil domain containing 8 [Source:HGNC Symbol;Acc:HGNC:25367]
ENSFCAG00000005906	SLC6A4	-0.798278	5.84595e-06	0.000201994	solute carrier family 6 (neurotransmitter transporter), member 4 [Source:HGNC Symbol;Acc:HGNC:11050]
ENSFCAG00000012875	SHROOM3	0.849442	5.84663e-06	0.000201994	shroom family member 3 [Source:HGNC Symbol;Acc:HGNC:30422]
ENSFCAG00000013461	PAIP2B	1.38799	5.88745e-06	0.000202974	poly(A) binding protein interacting protein 2B [Source:HGNC Symbol;Acc:HGNC:29200]
ENSFCAG00000032042	NDUFS7	0.873509	5.94416e-06	0.000204497	NADH:ubiquinone oxidoreductase core subunit S7 [Source:HGNC Symbol;Acc:HGNC:7714]
ENSFCAG00000001364	VNN1	1.33256	6.24442e-06	0.000213969	vanin 1 [Source:HGNC Symbol;Acc:HGNC:12705]
ENSFCAG00000022311	SNTB1	0.852067	6.24574e-06	0.000213969	syntrophin, beta 1 (dystrophin-associated protein A1, 59kDa, basic component 1) [Source:HGNC Symbol;Acc:HGNC:11168]
ENSFCAG00000012703	TFF2	6.10782	6.27383e-06	0.000214481	trefoil factor 2 precursor [Source:RefSeq peptide;Acc:NP_001123860]
ENSFCAG00000015406	MYADML2	2.85065	6.31777e-06	0.000215531	myeloid-associated differentiation marker-like 2 [Source:HGNC Symbol;Acc:HGNC:34548]
ENSFCAG00000002892	NUGGC	1.63099	6.39866e-06	0.000217835	nuclear GTPase, germinal center associated [Source:HGNC Symbol;Acc:HGNC:33550]
ENSFCAG00000010398	GPR87	-0.866835	6.55288e-06	0.00022262	G protein-coupled receptor 87 [Source:HGNC Symbol;Acc:HGNC:4538]
ENSFCAG00000008328	SLC16A3	1.18113	6.57876e-06	0.000223035	solute carrier family 16 (monocarboxylate transporter), member 3 [Source:HGNC Symbol;Acc:HGNC:10924]
ENSFCAG00000030905	.	-0.834389	6.72763e-06	0.000227609	Uncharacterized protein [Source:UniProtKB/TrEMBL;Acc:M3WRL1]
ENSFCAG00000010934	AKAP6	1.25809	6.78165e-06	0.000228961	A-kinase anchoring protein 6 [Source:HGNC Symbol;Acc:HGNC:376]
ENSFCAG00000025363	ACAA2	0.860763	6.83215e-06	0.000230143	acetyl-CoA acyltransferase 2 [Source:HGNC Symbol;Acc:HGNC:83]
ENSFCAG00000007404	SYT12	-1.03924	6.84489e-06	0.000230143	synaptotagmin 12 [Source:HGNC Symbol;Acc:HGNC:18381]
ENSFCAG00000007196	SMPX	2.50159	6.94823e-06	0.000233138	small muscle protein, X-linked [Source:HGNC Symbol;Acc:HGNC:11122]
ENSFCAG00000024283	CCDC160	1.74004	7.05229e-06	0.000235981	coiled-coil domain containing 160 [Source:HGNC Symbol;Acc:HGNC:37286]
ENSFCAG00000007516	B3GNT3	1.39539	7.06192e-06	0.000235981	UDP-GlcNAc:betaGal beta-1,3-N-acetylglucosaminyltransferase 3 [Source:HGNC Symbol;Acc:HGNC:13528]
ENSFCAG00000022800	.	1.83519	7.44857e-06	0.000248392	chloride intracellular channel 5 [Source:HGNC Symbol;Acc:HGNC:13517]
ENSFCAG00000013176	MYO7B	1.99684	7.52928e-06	0.000250514	myosin VIIB [Source:HGNC Symbol;Acc:HGNC:7607]
ENSFCAG00000027246	BRINP1	-1.62048	7.54291e-06	0.000250514	bone morphogenetic protein/retinoic acid inducible neural-specific 1 [Source:HGNC Symbol;Acc:HGNC:2687]
ENSFCAG00000027818	MAD2L1	-0.820616	8.07048e-06	0.00026749	MAD2 mitotic arrest deficient-like 1 (yeast) [Source:HGNC Symbol;Acc:HGNC:6763]
ENSFCAG00000019190	POSTN	1.15343	8.19975e-06	0.000271224	periostin, osteoblast specific factor [Source:HGNC Symbol;Acc:HGNC:16953]
ENSFCAG00000029705	PGM1	1.0943	8.32382e-06	0.00027477	-
ENSFCAG00000031393	STAP1	2.37926	8.3898e-06	0.000276389	signal transducing adaptor family member 1 [Source:HGNC Symbol;Acc:HGNC:24133]
ENSFCAG00000007278	CLCN1	2.74167	8.55596e-06	0.000281294	chloride channel, voltage-sensitive 1 [Source:HGNC Symbol;Acc:HGNC:2019]
ENSFCAG00000028383	TNFSF13	1.50999	8.78864e-06	0.000288363	tumor necrosis factor superfamily member 13 [Source:HGNC Symbol;Acc:HGNC:11928]
ENSFCAG00000018285	SMTNL1	2.58974	8.85887e-06	0.000290084	smoothelin-like 1 [Source:HGNC Symbol;Acc:HGNC:32394]
ENSFCAG00000010564	.	3.7605	8.98678e-06	0.000293682	myosin, heavy chain 4, skeletal muscle [Source:HGNC Symbol;Acc:HGNC:7574]
ENSFCAG00000011841	SSBP2	-0.806895	9.14844e-06	0.000298367	single-stranded DNA binding protein 2 [Source:HGNC Symbol;Acc:HGNC:15831]
ENSFCAG00000029097	ATAD2	-0.7944	9.26336e-06	0.000301512	ATPase family, AAA domain containing 2 [Source:HGNC Symbol;Acc:HGNC:30123]
ENSFCAG00000015724	ITIH4	-1.23821	9.44397e-06	0.000306778	inter-alpha-trypsin inhibitor heavy chain family member 4 [Source:HGNC Symbol;Acc:HGNC:6169]
ENSFCAG00000023369	CLEC11A	1.14555	9.47063e-06	0.000307033	C-type lectin domain family 11 member A [Source:HGNC Symbol;Acc:HGNC:10576]
ENSFCAG00000025318	TMEM163	2.10236	9.554e-06	0.000308704	transmembrane protein 163 [Source:HGNC Symbol;Acc:HGNC:25380]
ENSFCAG00000000123	PSCA	1.86549	9.56005e-06	0.000308704	prostate stem cell antigen [Source:HGNC Symbol;Acc:HGNC:9500]
ENSFCAG00000005336	KY	1.89615	9.60945e-06	0.000309686	kyphoscoliosis peptidase [Source:HGNC Symbol;Acc:HGNC:26576]
ENSFCAG00000000329	MYBPC2	2.79367	9.66152e-06	0.000310502	myosin binding protein C, fast type [Source:HGNC Symbol;Acc:HGNC:7550]
ENSFCAG00000001899	MYLK2	2.7499	9.67283e-06	0.000310502	myosin light chain kinase 2 [Source:HGNC Symbol;Acc:HGNC:16243]
ENSFCAG00000031004	MURC	2.65881	9.6977e-06	0.000310688	muscle-related coiled-coil protein [Source:HGNC Symbol;Acc:HGNC:33742]
ENSFCAG00000008160	.	1.33806	9.81983e-06	0.000313984	Fc fragment of IgG, low affinity IIb, receptor (CD32) [Source:RefSeq peptide;Acc:NP_001277169]
ENSFCAG00000000758	COL4A5	-0.819748	1.00071e-05	0.000319295	collagen, type IV, alpha 5 [Source:HGNC Symbol;Acc:HGNC:2207]
ENSFCAG00000030597	TSPAN13	1.07193	1.00251e-05	0.000319295	tetraspanin 13 [Source:HGNC Symbol;Acc:HGNC:21643]
ENSFCAG00000002534	RAPSN	1.65783	1.02883e-05	0.000326967	receptor associated protein of the synapse [Source:HGNC Symbol;Acc:HGNC:9863]
ENSFCAG00000008245	GAA	0.818647	1.03061e-05	0.000326967	glucosidase, alpha; acid [Source:HGNC Symbol;Acc:HGNC:4065]
ENSFCAG00000026089	SVOP	-1.57424	1.03945e-05	0.00032852	SV2 related protein [Source:HGNC Symbol;Acc:HGNC:25417]
ENSFCAG00000022682	.	2.15307	1.03953e-05	0.00032852	Uncharacterized protein [Source:UniProtKB/TrEMBL;Acc:M3WZF7]
ENSFCAG00000002952	CD163	0.954786	1.05125e-05	0.00033158	CD163 molecule [Source:HGNC Symbol;Acc:HGNC:1631]
ENSFCAG00000015536	ADGRA2	0.860365	1.06054e-05	0.000333865	adhesion G protein-coupled receptor A2 [Source:HGNC Symbol;Acc:HGNC:17849]
ENSFCAG00000011718	PAPLN	-0.961295	1.06797e-05	0.000334703	papilin, proteoglycan-like sulfated glycoprotein [Source:HGNC Symbol;Acc:HGNC:19262]
ENSFCAG00000028205	.	2.04011	1.0687e-05	0.000334703	Uncharacterized protein [Source:UniProtKB/TrEMBL;Acc:M3WPV5]
ENSFCAG00000009395	PCDH1	0.777722	1.06936e-05	0.000334703	protocadherin 1 [Source:HGNC Symbol;Acc:HGNC:8655]
ENSFCAG00000030481	.	1.69517	1.09267e-05	0.000340364	Uncharacterized protein [Source:UniProtKB/TrEMBL;Acc:M3XFX6]
ENSFCAG00000024220	.	1.07303	1.09348e-05	0.000340364	Uncharacterized protein [Source:UniProtKB/TrEMBL;Acc:M3XE86]
ENSFCAG00000002911	.	-0.816473	1.09371e-05	0.000340364	-
ENSFCAG00000000393	PTGDS	-0.889139	1.09921e-05	0.000341426	prostaglandin D2 synthase [Source:HGNC Symbol;Acc:HGNC:9592]
ENSFCAG00000023149	.	4.0614	1.10429e-05	0.00034235	Uncharacterized protein [Source:UniProtKB/TrEMBL;Acc:M3X8N0]
ENSFCAG00000011748	ATP2C2	0.946082	1.1143e-05	0.000344798	ATPase, Ca++ transporting, type 2C, member 2 [Source:HGNC Symbol;Acc:HGNC:29103]
ENSFCAG00000022236	ASB11	1.59963	1.11895e-05	0.000345582	ankyrin repeat and SOCS box containing 11 [Source:HGNC Symbol;Acc:HGNC:17186]
ENSFCAG00000001105	KCNN4	1.29952	1.13291e-05	0.000349231	potassium channel, calcium activated intermediate/small conductance subfamily N alpha, member 4 [Source:HGNC Symbol;Acc:HGNC:6293]
ENSFCAG00000023221	.	-1.23252	1.13506e-05	0.000349235	Uncharacterized protein [Source:UniProtKB/TrEMBL;Acc:M3WSX1]
ENSFCAG00000028303	CLEC3A	2.80327	1.17087e-05	0.000359575	C-type lectin domain family 3 member A [Source:HGNC Symbol;Acc:HGNC:2052]
ENSFCAG00000026624	SH2D4A	-0.780274	1.18992e-05	0.000364737	SH2 domain containing 4A [Source:HGNC Symbol;Acc:HGNC:26102]
ENSFCAG00000029369	.	4.37964	1.20693e-05	0.000369214	Uncharacterized protein [Source:UniProtKB/TrEMBL;Acc:M3X0H1]
ENSFCAG00000018559	FAM83E	2.77619	1.20905e-05	0.000369214	family with sequence similarity 83 member E [Source:HGNC Symbol;Acc:HGNC:25972]
ENSFCAG00000019137	.	-0.822026	1.25675e-05	0.000383061	-
ENSFCAG00000014883	NDRG2	1.13075	1.27028e-05	0.000386463	NDRG family member 2 [Source:HGNC Symbol;Acc:HGNC:14460]
ENSFCAG00000028178	ATP2A2	1.48243	1.27279e-05	0.000386506	sarcoplasmic/endoplasmic reticulum calcium ATPase 2 [Source:RefSeq peptide;Acc:NP_001009216]
ENSFCAG00000014597	BBOX1	-0.770887	1.28197e-05	0.00038857	butyrobetaine (gamma), 2-oxoglutarate dioxygenase (gamma-butyrobetaine hydroxylase) 1 [Source:HGNC Symbol;Acc:HGNC:964]
ENSFCAG00000018528	DCUN1D2	1.17899	1.28865e-05	0.000389872	DCN1, defective in cullin neddylation 1, domain containing 2 [Source:HGNC Symbol;Acc:HGNC:20328]
ENSFCAG00000015143	WNK2	0.961885	1.29997e-05	0.000392565	WNK lysine deficient protein kinase 2 [Source:HGNC Symbol;Acc:HGNC:14542]
ENSFCAG00000024849	CCDC141	-0.926485	1.31495e-05	0.000396356	coiled-coil domain containing 141 [Source:HGNC Symbol;Acc:HGNC:26821]
ENSFCAG00000022476	ELFN2	2.26728	1.35477e-05	0.000407605	extracellular leucine-rich repeat and fibronectin type III domain containing 2 [Source:HGNC Symbol;Acc:HGNC:29396]
ENSFCAG00000014103	CHRNA1	2.2534	1.38778e-05	0.00041604	cholinergic receptor, nicotinic alpha 1 [Source:HGNC Symbol;Acc:HGNC:1955]
ENSFCAG00000023731	TBX15	2.44076	1.38795e-05	0.00041604	T-box 15 [Source:HGNC Symbol;Acc:HGNC:11594]
ENSFCAG00000023920	.	1.78993	1.39046e-05	0.00041604	Uncharacterized protein [Source:UniProtKB/TrEMBL;Acc:M3WWY7]
ENSFCAG00000018250	LIFR	0.799338	1.39556e-05	0.000416802	leukemia inhibitory factor receptor alpha [Source:HGNC Symbol;Acc:HGNC:6597]
ENSFCAG00000015506	OTOP1	-1.1991	1.42267e-05	0.000424121	otopetrin 1 [Source:HGNC Symbol;Acc:HGNC:19656]
ENSFCAG00000022963	.	1.78985	1.43664e-05	0.000427504	junctophilin 2 [Source:HGNC Symbol;Acc:HGNC:14202]
ENSFCAG00000008879	SCN1B	1.00466	1.4537e-05	0.000431793	sodium channel, voltage gated, type I beta subunit [Source:HGNC Symbol;Acc:HGNC:10586]
ENSFCAG00000013108	MYOG	2.12115	1.47074e-05	0.000436062	myogenin (myogenic factor 4) [Source:HGNC Symbol;Acc:HGNC:7612]
ENSFCAG00000002495	P2RX2	1.96285	1.47649e-05	0.00043697	purinergic receptor P2X, ligand gated ion channel, 2 [Source:HGNC Symbol;Acc:HGNC:15459]
ENSFCAG00000013595	MCM6	-0.751111	1.48081e-05	0.000437456	minichromosome maintenance complex component 6 [Source:HGNC Symbol;Acc:HGNC:6949]
ENSFCAG00000015760	PTPRZ1	-0.795903	1.49316e-05	0.000440308	protein tyrosine phosphatase, receptor-type, Z polypeptide 1 [Source:HGNC Symbol;Acc:HGNC:9685]
ENSFCAG00000027907	TRIM36	-1.01125	1.50453e-05	0.000442574	tripartite motif containing 36 [Source:HGNC Symbol;Acc:HGNC:16280]
ENSFCAG00000026133	GADL1	3.05359	1.50628e-05	0.000442574	glutamate decarboxylase like 1 [Source:HGNC Symbol;Acc:HGNC:27949]
ENSFCAG00000007857	AHSP	2.73626	1.51592e-05	0.000444607	alpha hemoglobin stabilizing protein [Source:HGNC Symbol;Acc:HGNC:18075]
ENSFCAG00000010370	CENPI	-1.03625	1.52669e-05	0.000445822	centromere protein I [Source:HGNC Symbol;Acc:HGNC:3968]
ENSFCAG00000011907	MOV10L1	2.50781	1.52793e-05	0.000445822	Mov10 RISC complex RNA helicase like 1 [Source:HGNC Symbol;Acc:HGNC:7201]
ENSFCAG00000010168	.	4.40734	1.52827e-05	0.000445822	Chloride channel protein [Source:UniProtKB/TrEMBL;Acc:M3WCT8]
ENSFCAG00000021894	.	-1.01149	1.53292e-05	0.000446381	Uncharacterized protein [Source:UniProtKB/TrEMBL;Acc:M3XEF5]
ENSFCAG00000005126	PHACTR3	-1.28086	1.56615e-05	0.000455243	phosphatase and actin regulator 3 [Source:HGNC Symbol;Acc:HGNC:15833]
ENSFCAG00000005122	PLPP7	1.5037	1.58838e-05	0.000460886	phospholipid phosphatase 7 (inactive) [Source:HGNC Symbol;Acc:HGNC:28174]
ENSFCAG00000028340	SPHKAP	-1.29916	1.6093e-05	0.000466125	SPHK1 interactor, AKAP domain containing [Source:HGNC Symbol;Acc:HGNC:30619]
ENSFCAG00000008063	KCNC4	1.58234	1.61916e-05	0.000468151	potassium channel, voltage gated Shaw related subfamily C, member 4 [Source:HGNC Symbol;Acc:HGNC:6236]
ENSFCAG00000010159	PPP1R1A	2.05692	1.6294e-05	0.000470276	protein phosphatase 1 regulatory inhibitor subunit 1A [Source:HGNC Symbol;Acc:HGNC:9286]
ENSFCAG00000005561	TMOD4	2.58344	1.6352e-05	0.000471116	tropomodulin 4 [Source:HGNC Symbol;Acc:HGNC:11874]
ENSFCAG00000023168	.	-1.2126	1.64463e-05	0.000472999	Uncharacterized protein [Source:UniProtKB/TrEMBL;Acc:M3XB92]
ENSFCAG00000024099	.	1.03373	1.65303e-05	0.000474577	Uncharacterized protein [Source:UniProtKB/TrEMBL;Acc:M3WXJ6]
ENSFCAG00000032022	PRC1	-0.81065	1.74522e-05	0.000499545	protein regulator of cytokinesis 1 [Source:HGNC Symbol;Acc:HGNC:9341]
ENSFCAG00000013914	TSPAN8	1.42508	1.74613e-05	0.000499545	tetraspanin 8 [Source:HGNC Symbol;Acc:HGNC:11855]
ENSFCAG00000012574	MYO5C	1.77177	1.76779e-05	0.000504858	myosin VC [Source:HGNC Symbol;Acc:HGNC:7604]
ENSFCAG00000023614	.	0.774126	1.80002e-05	0.000513162	Uncharacterized protein [Source:UniProtKB/TrEMBL;Acc:M3X677]
ENSFCAG00000015179	BPIFB2	4.33461	1.83581e-05	0.000522454	BPI fold containing family B member 2 [Source:HGNC Symbol;Acc:HGNC:16177]
ENSFCAG00000024158	HOXA4	3.79482	1.85484e-05	0.000526948	homeobox A4 [Source:HGNC Symbol;Acc:HGNC:5105]
ENSFCAG00000005557	SEMA6C	1.21989	1.87192e-05	0.000530875	sema domain, transmembrane domain (TM), and cytoplasmic domain, (semaphorin) 6C [Source:HGNC Symbol;Acc:HGNC:10740]
ENSFCAG00000022469	CPA3	2.35029	1.93222e-05	0.000547027	carboxypeptidase A3 [Source:HGNC Symbol;Acc:HGNC:2298]
ENSFCAG00000024865	.	-1.11878	1.9652e-05	0.000554675	Uncharacterized protein [Source:UniProtKB/TrEMBL;Acc:M3X3A8]
ENSFCAG00000009633	PDK2	0.813245	1.96604e-05	0.000554675	pyruvate dehydrogenase kinase, isozyme 2 [Source:HGNC Symbol;Acc:HGNC:8810]
ENSFCAG00000012262	LPO	4.19011	2.07027e-05	0.000582367	lactoperoxidase [Source:HGNC Symbol;Acc:HGNC:6678]
ENSFCAG00000010157	NCKAP1L	1.0161	2.07134e-05	0.000582367	NCK-associated protein 1-like [Source:HGNC Symbol;Acc:HGNC:4862]
ENSFCAG00000008867	LRRN4CL	1.29226	2.11675e-05	0.000594112	LRRN4 C-terminal like [Source:HGNC Symbol;Acc:HGNC:33724]
ENSFCAG00000014644	CLDN2	1.43262	2.14905e-05	0.00060214	claudin 2 [Source:HGNC Symbol;Acc:HGNC:2041]
ENSFCAG00000023698	.	1.85829	2.18172e-05	0.000610247	Uncharacterized protein [Source:UniProtKB/TrEMBL;Acc:M3X183]
ENSFCAG00000011936	.	-0.812177	2.19179e-05	0.000612012	-
ENSFCAG00000012225	PYGM	2.67894	2.19719e-05	0.000612472	phosphorylase, glycogen, muscle [Source:HGNC Symbol;Acc:HGNC:9726]
ENSFCAG00000018217	PVALB	3.37549	2.26644e-05	0.000630697	parvalbumin [Source:HGNC Symbol;Acc:HGNC:9704]
ENSFCAG00000026838	PPP1R3A	2.6593	2.28682e-05	0.000635284	protein phosphatase 1 regulatory subunit 3A [Source:HGNC Symbol;Acc:HGNC:9291]
ENSFCAG00000005621	CACNA1D	-0.896211	2.30994e-05	0.000640615	calcium channel, voltage-dependent, L type, alpha 1D subunit [Source:HGNC Symbol;Acc:HGNC:1391]
ENSFCAG00000016661	.	2.25899	2.31387e-05	0.000640616	-
ENSFCAG00000028708	SLC25A11	0.899696	2.32554e-05	0.000642757	solute carrier family 25 (mitochondrial carrier; oxoglutarate carrier), member 11 [Source:HGNC Symbol;Acc:HGNC:10981]
ENSFCAG00000030615	CUEDC1	0.912904	2.37029e-05	0.000653127	CUE domain containing 1 [Source:HGNC Symbol;Acc:HGNC:31350]
ENSFCAG00000009612	CHRNB1	1.60382	2.37107e-05	0.000653127	cholinergic receptor, nicotinic beta 1 [Source:HGNC Symbol;Acc:HGNC:1961]
ENSFCAG00000029492	.	2.10681	2.4072e-05	0.00066196	Uncharacterized protein [Source:UniProtKB/TrEMBL;Acc:M3WX15]
ENSFCAG00000031974	SLITRK2	-1.45961	2.46122e-05	0.000675521	SLIT and NTRK like family member 2 [Source:HGNC Symbol;Acc:HGNC:13449]
ENSFCAG00000013250	COL24A1	-0.862017	2.4648e-05	0.000675521	collagen, type XXIV, alpha 1 [Source:HGNC Symbol;Acc:HGNC:20821]
ENSFCAG00000001052	DUSP27	2.7288	2.47909e-05	0.000678298	dual specificity phosphatase 27 (putative) [Source:HGNC Symbol;Acc:HGNC:25034]
ENSFCAG00000028847	.	1.73508	2.49059e-05	0.000680301	Uncharacterized protein [Source:UniProtKB/TrEMBL;Acc:A0A0A0MQ02]
ENSFCAG00000031151	FMOD	1.28088	2.50373e-05	0.000682747	fibromodulin [Source:HGNC Symbol;Acc:HGNC:3774]
ENSFCAG00000015455	PANK1	-0.856787	2.5193e-05	0.000685847	pantothenate kinase 1 [Source:HGNC Symbol;Acc:HGNC:8598]
ENSFCAG00000011007	MSI1	-1.16568	2.59538e-05	0.000705174	musashi RNA binding protein 1 [Source:HGNC Symbol;Acc:HGNC:7330]
ENSFCAG00000004113	NNT	0.879641	2.59894e-05	0.000705174	nicotinamide nucleotide transhydrogenase [Source:HGNC Symbol;Acc:HGNC:7863]
ENSFCAG00000010075	VDAC3	0.877518	2.61285e-05	0.00070777	voltage-dependent anion channel 3 [Source:HGNC Symbol;Acc:HGNC:12674]
ENSFCAG00000004282	ENO2	-0.899133	2.68193e-05	0.000725276	enolase 2 (gamma, neuronal) [Source:HGNC Symbol;Acc:HGNC:3353]
ENSFCAG00000010233	SERPINA11	2.27067	2.69113e-05	0.000726542	serpin peptidase inhibitor, clade A (alpha-1 antiproteinase, antitrypsin), member 11 [Source:HGNC Symbol;Acc:HGNC:19193]
ENSFCAG00000000165	.	-1.16142	2.69968e-05	0.000726542	collagen, type XXVII, alpha 1 [Source:HGNC Symbol;Acc:HGNC:22986]
ENSFCAG00000027464	.	3.40186	2.69997e-05	0.000726542	Uncharacterized protein [Source:UniProtKB/TrEMBL;Acc:M3WQ69]
ENSFCAG00000009243	OLFML3	0.830936	2.7524e-05	0.000738411	olfactomedin like 3 [Source:HGNC Symbol;Acc:HGNC:24956]
ENSFCAG00000013435	CRTAC1	-0.776157	2.75314e-05	0.000738411	cartilage acidic protein 1 [Source:HGNC Symbol;Acc:HGNC:14882]
ENSFCAG00000015741	CRACR2A	1.57707	2.75777e-05	0.00073844	calcium release activated channel regulator 2A [Source:HGNC Symbol;Acc:HGNC:28657]
ENSFCAG00000029821	SYNC	1.07241	2.77089e-05	0.000740737	syncoilin, intermediate filament protein [Source:HGNC Symbol;Acc:HGNC:28897]
ENSFCAG00000000413	BMP7	-0.814873	2.8061e-05	0.00074892	bone morphogenetic protein 7 [Source:HGNC Symbol;Acc:HGNC:1074]
ENSFCAG00000009315	FBP1	1.46881	2.86201e-05	0.000762594	fructose-bisphosphatase 1 [Source:HGNC Symbol;Acc:HGNC:3606]
ENSFCAG00000025004	.	1.84614	2.90066e-05	0.000771634	Uncharacterized protein [Source:UniProtKB/TrEMBL;Acc:M3X6G3]
ENSFCAG00000022817	.	2.04567	2.95145e-05	0.000783866	Uncharacterized protein [Source:UniProtKB/TrEMBL;Acc:M3XG44]
ENSFCAG00000006303	SERPINF1	1.54406	2.99419e-05	0.000793922	serpin peptidase inhibitor, clade F (alpha-2 antiplasmin, pigment epithelium derived factor), member 1 [Source:HGNC Symbol;Acc:HGNC:8824]
ENSFCAG00000015426	RPH3A	-1.36706	3.16757e-05	0.000838531	rabphilin 3A [Source:HGNC Symbol;Acc:HGNC:17056]
ENSFCAG00000001421	SORBS1	0.801518	3.21415e-05	0.000849483	sorbin and SH3 domain containing 1 [Source:HGNC Symbol;Acc:HGNC:14565]
ENSFCAG00000004108	APOBEC2	2.88029	3.2352e-05	0.000853663	apolipoprotein B mRNA editing enzyme, catalytic polypeptide-like 2 [Source:HGNC Symbol;Acc:HGNC:605]
ENSFCAG00000000553	TSPAN1	1.46009	3.31608e-05	0.000873591	tetraspanin 1 [Source:HGNC Symbol;Acc:HGNC:20657]
ENSFCAG00000027673	.	1.04616	3.38991e-05	0.000891601	Uncharacterized protein [Source:UniProtKB/TrEMBL;Acc:M3X759]
ENSFCAG00000015791	MMP1	-1.18393	3.43507e-05	0.000902024	matrix metallopeptidase 1 [Source:HGNC Symbol;Acc:HGNC:7155]
ENSFCAG00000009182	LCP1	0.969931	3.46315e-05	0.000907935	lymphocyte cytosolic protein 1 (L-plastin) [Source:HGNC Symbol;Acc:HGNC:6528]
ENSFCAG00000011640	SLC4A4	-0.966733	3.50695e-05	0.000917943	solute carrier family 4 (sodium bicarbonate cotransporter), member 4 [Source:HGNC Symbol;Acc:HGNC:11030]
ENSFCAG00000029226	IFITM5	1.20482	3.52683e-05	0.000921667	interferon induced transmembrane protein 5 [Source:HGNC Symbol;Acc:HGNC:16644]
ENSFCAG00000022503	PPM1H	0.851069	3.56344e-05	0.000929744	protein phosphatase, Mg2+/Mn2+ dependent 1H [Source:HGNC Symbol;Acc:HGNC:18583]
ENSFCAG00000021975	CXCR5	3.29201	3.6093e-05	0.000940207	chemokine (C-X-C motif) receptor 5 [Source:HGNC Symbol;Acc:HGNC:1060]
ENSFCAG00000012746	TPM2	2.13528	3.62379e-05	0.000942475	tropomyosin 2 (beta) [Source:HGNC Symbol;Acc:HGNC:12011]
ENSFCAG00000005648	ADGRE2	1.74592	3.63331e-05	0.000943446	Uncharacterized protein [Source:UniProtKB/TrEMBL;Acc:M3W4G3]
ENSFCAG00000008649	SEC14L4	1.59017	3.68006e-05	0.000954067	SEC14-like lipid binding 4 [Source:HGNC Symbol;Acc:HGNC:20627]
ENSFCAG00000000355	SLC22A3	1.3725	3.69122e-05	0.000954963	solute carrier family 22 (organic cation transporter), member 3 [Source:HGNC Symbol;Acc:HGNC:10967]
ENSFCAG00000032075	ND6	0.719376	3.69523e-05	0.000954963	NADH-ubiquinone oxidoreductase chain 6 [Source:UniProtKB/Swiss-Prot;Acc:P48926]
ENSFCAG00000029250	KCNJ3	-1.20552	3.77161e-05	0.000973159	potassium channel, inwardly rectifying subfamily J, member 3 [Source:HGNC Symbol;Acc:HGNC:6264]
ENSFCAG00000004696	COQ9	0.913922	3.78297e-05	0.000974547	coenzyme Q9 [Source:HGNC Symbol;Acc:HGNC:25302]
ENSFCAG00000003021	DYRK1B	0.831729	3.82751e-05	0.000984467	dual specificity tyrosine-(Y)-phosphorylation regulated kinase 1B [Source:HGNC Symbol;Acc:HGNC:3092]
ENSFCAG00000026064	FAM166B	1.97079	3.85674e-05	0.000990424	family with sequence similarity 166 member B [Source:HGNC Symbol;Acc:HGNC:34242]
ENSFCAG00000030267	HMCN2	1.36896	3.90677e-05	0.00100061	hemicentin 2 [Source:HGNC Symbol;Acc:HGNC:21293]
ENSFCAG00000005888	SCUBE3	0.976185	3.9087e-05	0.00100061	signal peptide, CUB domain, EGF-like 3 [Source:HGNC Symbol;Acc:HGNC:13655]
ENSFCAG00000003941	HENMT1	-1.10213	3.92622e-05	0.00100352	HEN1 methyltransferase homolog 1 (Arabidopsis) [Source:HGNC Symbol;Acc:HGNC:26400]
ENSFCAG00000015589	VEPH1	1.58439	3.95314e-05	0.00100882	ventricular zone expressed PH domain containing 1 [Source:HGNC Symbol;Acc:HGNC:25735]
ENSFCAG00000025023	.	2.66428	4.00748e-05	0.00102109	Uncharacterized protein [Source:UniProtKB/TrEMBL;Acc:M3XFY7]
ENSFCAG00000002474	ADA	0.785351	4.06612e-05	0.00103442	adenosine deaminase [Source:HGNC Symbol;Acc:HGNC:186]
ENSFCAG00000011079	EPB41L3	-0.820018	4.0847e-05	0.00103753	erythrocyte membrane protein band 4.1-like 3 [Source:HGNC Symbol;Acc:HGNC:3380]
ENSFCAG00000022077	CNN1	1.03895	4.2155e-05	0.00106908	calponin 1, basic, smooth muscle [Source:HGNC Symbol;Acc:HGNC:2155]
ENSFCAG00000027072	RCAN2	0.720835	4.22856e-05	0.00107073	regulator of calcineurin 2 [Source:HGNC Symbol;Acc:HGNC:3041]
ENSFCAG00000031957	QSOX1	0.869319	4.24911e-05	0.00107427	quiescin sulfhydryl oxidase 1 [Source:HGNC Symbol;Acc:HGNC:9756]
ENSFCAG00000007182	LIPM	-0.780536	4.28724e-05	0.00108223	lipase, family member M [Source:HGNC Symbol;Acc:HGNC:23455]
ENSFCAG00000013445	.	1.30316	4.30288e-05	0.0010845	Uncharacterized protein [Source:UniProtKB/TrEMBL;Acc:M3WIV4]
ENSFCAG00000011133	CD38	1.55134	4.35197e-05	0.00109511	CD38 molecule [Source:HGNC Symbol;Acc:HGNC:1667]
ENSFCAG00000004702	SOSTDC1	-1.05338	4.35843e-05	0.00109511	sclerostin domain containing 1 [Source:HGNC Symbol;Acc:HGNC:21748]
ENSFCAG00000031838	ART1	2.59555	4.36585e-05	0.00109529	ADP-ribosyltransferase 1 [Source:HGNC Symbol;Acc:HGNC:723]
ENSFCAG00000026428	RRAGD	1.08831	4.38796e-05	0.00109915	Ras-related GTP binding D [Source:HGNC Symbol;Acc:HGNC:19903]
ENSFCAG00000000423	NRP2	1.02873	4.40011e-05	0.0011005	neuropilin 2 [Source:HGNC Symbol;Acc:HGNC:8005]
ENSFCAG00000005741	.	-1.6839	4.43838e-05	0.00110837	membrane associated ring-CH-type finger 11 [Source:HGNC Symbol;Acc:HGNC:33609]
ENSFCAG00000006864	GPC3	-0.892443	4.45144e-05	0.00110993	glypican 3 [Source:HGNC Symbol;Acc:HGNC:4451]
ENSFCAG00000023456	FRMD3	0.939211	4.51272e-05	0.0011235	FERM domain containing 3 [Source:HGNC Symbol;Acc:HGNC:24125]
ENSFCAG00000019129	CAMK2B	1.5072	4.59044e-05	0.0011411	calcium/calmodulin-dependent protein kinase II beta [Source:HGNC Symbol;Acc:HGNC:1461]
ENSFCAG00000025365	ANGPT4	0.759795	4.69788e-05	0.00116603	angiopoietin 4 [Source:HGNC Symbol;Acc:HGNC:487]
ENSFCAG00000006617	TYROBP	0.764916	4.76025e-05	0.00117972	TYRO protein tyrosine kinase binding protein [Source:HGNC Symbol;Acc:HGNC:12449]
ENSFCAG00000010286	KIF23	-0.775293	4.76977e-05	0.00118028	kinesin family member 23 [Source:HGNC Symbol;Acc:HGNC:6392]
ENSFCAG00000028385	RALGAPA2	0.811361	4.85573e-05	0.00119912	Ral GTPase activating protein, alpha subunit 2 (catalytic) [Source:HGNC Symbol;Acc:HGNC:16207]
ENSFCAG00000015699	LBX1	3.12145	4.8606e-05	0.00119912	ladybird homeobox 1 [Source:HGNC Symbol;Acc:HGNC:16960]
ENSFCAG00000005205	ITGAM	1.26712	4.91559e-05	0.00121085	integrin subunit alpha M [Source:HGNC Symbol;Acc:HGNC:6149]
ENSFCAG00000005679	CHRND	2.84741	5.01655e-05	0.00123386	cholinergic receptor, nicotinic delta [Source:HGNC Symbol;Acc:HGNC:1965]
ENSFCAG00000013078	C8orf4	-0.727212	5.05506e-05	0.00124146	chromosome 8 open reading frame 4 [Source:HGNC Symbol;Acc:HGNC:1357]
ENSFCAG00000001602	CLEC4G	2.81431	5.08048e-05	0.0012424	C-type lectin domain family 4 member G [Source:HGNC Symbol;Acc:HGNC:24591]
ENSFCAG00000009230	TYMS	-0.704012	5.08136e-05	0.0012424	thymidylate synthetase [Source:HGNC Symbol;Acc:HGNC:12441]
ENSFCAG00000014308	CPM	1.49133	5.08269e-05	0.0012424	carboxypeptidase M [Source:HGNC Symbol;Acc:HGNC:2311]
ENSFCAG00000010113	DENND2D	0.919057	5.08938e-05	0.0012424	DENN/MADD domain containing 2D [Source:HGNC Symbol;Acc:HGNC:26192]
ENSFCAG00000024310	MFAP4	0.776985	5.13326e-05	0.00125121	microfibrillar associated protein 4 [Source:HGNC Symbol;Acc:HGNC:7035]
ENSFCAG00000003089	MUC5B	4.57711	5.1408e-05	0.00125121	mucin 5B, oligomeric mucus/gel-forming [Source:HGNC Symbol;Acc:HGNC:7516]
ENSFCAG00000000906	PFKFB1	2.13131	5.19844e-05	0.00126335	6-phosphofructo-2-kinase/fructose-2,6-biphosphatase 1 [Source:HGNC Symbol;Acc:HGNC:8872]
ENSFCAG00000010251	GRIN1	3.86645	5.20751e-05	0.00126367	glutamate receptor, ionotropic, N-methyl D-aspartate 1 [Source:HGNC Symbol;Acc:HGNC:4584]
ENSFCAG00000014427	PBK	-0.892169	5.22339e-05	0.00126564	PDZ binding kinase [Source:HGNC Symbol;Acc:HGNC:18282]
ENSFCAG00000022918	HNMT	0.835114	5.23433e-05	0.00126641	histamine N-methyltransferase [Source:HGNC Symbol;Acc:HGNC:5028]
ENSFCAG00000013558	PTER	1.87091	5.40308e-05	0.00130299	phosphotriesterase related [Source:HGNC Symbol;Acc:HGNC:9590]
ENSFCAG00000003505	SCN4A	2.52289	5.40861e-05	0.00130299	sodium channel, voltage gated, type IV alpha subunit [Source:HGNC Symbol;Acc:HGNC:10591]
ENSFCAG00000009311	PLA2G4F	-0.731864	5.4095e-05	0.00130299	phospholipase A2 group IVF [Source:HGNC Symbol;Acc:HGNC:27396]
ENSFCAG00000006939	TH	3.95199	5.42948e-05	0.00130509	tyrosine hydroxylase [Source:HGNC Symbol;Acc:HGNC:11782]
ENSFCAG00000015357	SPDEF	3.25422	5.43419e-05	0.00130509	SAM pointed domain containing ETS transcription factor [Source:HGNC Symbol;Acc:HGNC:17257]
ENSFCAG00000026524	AOX2	-0.791228	5.44981e-05	0.00130691	Felis catus aldehyde oxidase 1 (AOX1), mRNA. [Source:RefSeq mRNA;Acc:NM_001290238]
ENSFCAG00000004729	VAT1L	-1.16886	5.48748e-05	0.00131401	vesicle amine transport 1-like [Source:HGNC Symbol;Acc:HGNC:29315]
ENSFCAG00000013619	MYOZ1	2.4416	5.49621e-05	0.00131417	myozenin 1 [Source:HGNC Symbol;Acc:HGNC:13752]
ENSFCAG00000015761	B4GALT3	0.940492	5.51265e-05	0.00131556	UDP-Gal:betaGlcNAc beta 1,4- galactosyltransferase, polypeptide 3 [Source:HGNC Symbol;Acc:HGNC:926]
ENSFCAG00000022703	.	-0.95703	5.51813e-05	0.00131556	Sulfotransferase [Source:UniProtKB/TrEMBL;Acc:M3WQ70]
ENSFCAG00000008024	ASB16	2.41586	5.55222e-05	0.00132175	ankyrin repeat and SOCS box containing 16 [Source:HGNC Symbol;Acc:HGNC:19768]
ENSFCAG00000029148	WNT16	-1.55992	5.56377e-05	0.00132257	wingless-type MMTV integration site family member 16 [Source:HGNC Symbol;Acc:HGNC:16267]
ENSFCAG00000015298	CPZ	1.33669	5.59041e-05	0.00132697	carboxypeptidase Z [Source:HGNC Symbol;Acc:HGNC:2333]
ENSFCAG00000024132	TNFRSF11A	1.15711	5.61842e-05	0.00133168	tumor necrosis factor receptor superfamily member 11a [Source:HGNC Symbol;Acc:HGNC:11908]
ENSFCAG00000003240	SLN	2.47916	5.76223e-05	0.0013625	Uncharacterized protein [Source:UniProtKB/TrEMBL;Acc:M3W000]
ENSFCAG00000009642	TOP2A	-0.741805	5.76517e-05	0.0013625	topoisomerase (DNA) II alpha [Source:HGNC Symbol;Acc:HGNC:11989]
ENSFCAG00000029486	.	2.55238	5.93951e-05	0.00140167	Uncharacterized protein [Source:UniProtKB/TrEMBL;Acc:M3X3M0]
ENSFCAG00000002531	SPI1	1.02789	5.95219e-05	0.00140212	Spi-1 proto-oncogene [Source:HGNC Symbol;Acc:HGNC:11241]
ENSFCAG00000001843	KLHL30	1.76061	5.95939e-05	0.00140212	kelch like family member 30 [Source:HGNC Symbol;Acc:HGNC:24770]
ENSFCAG00000004557	.	-0.862736	5.96718e-05	0.00140212	xanthine dehydrogenase [Source:HGNC Symbol;Acc:HGNC:12805]
ENSFCAG00000012466	COL8A2	1.15382	5.9869e-05	0.00140472	collagen, type VIII, alpha 2 [Source:HGNC Symbol;Acc:HGNC:2216]
ENSFCAG00000032034	CHRM3	1.2855	6.02061e-05	0.00141061	cholinergic receptor, muscarinic 3 [Source:HGNC Symbol;Acc:HGNC:1952]
ENSFCAG00000024954	SMTNL2	1.23057	6.04782e-05	0.00141495	smoothelin-like 2 [Source:HGNC Symbol;Acc:HGNC:24764]
ENSFCAG00000004674	IGSF5	1.53834	6.06542e-05	0.00141703	immunoglobulin superfamily member 5 [Source:HGNC Symbol;Acc:HGNC:5952]
ENSFCAG00000026921	WBSCR27	1.47004	6.0854e-05	0.00141967	Williams Beuren syndrome chromosome region 27 [Source:HGNC Symbol;Acc:HGNC:19068]
ENSFCAG00000005465	HIGD1B	1.65618	6.12729e-05	0.0014274	HIG1 hypoxia inducible domain family member 1B [Source:HGNC Symbol;Acc:HGNC:24318]
ENSFCAG00000010453	ANO7	1.69215	6.24207e-05	0.00145206	anoctamin 7 [Source:HGNC Symbol;Acc:HGNC:31677]
ENSFCAG00000025931	.	1.45499	6.29299e-05	0.00146182	Uncharacterized protein [Source:UniProtKB/TrEMBL;Acc:M3XAM2]
ENSFCAG00000024703	.	0.757861	6.62549e-05	0.00153687	Uncharacterized protein [Source:UniProtKB/TrEMBL;Acc:M3WRI9]
ENSFCAG00000022445	LSP1	0.855936	6.72689e-05	0.00155817	lymphocyte-specific protein 1 [Source:HGNC Symbol;Acc:HGNC:6707]
ENSFCAG00000012438	KRT9	-1.85259	6.74275e-05	0.00155963	keratin 9, type I [Source:HGNC Symbol;Acc:HGNC:6447]
ENSFCAG00000008260	.	1.67406	6.85573e-05	0.00158352	Uncharacterized protein [Source:UniProtKB/TrEMBL;Acc:M3W990]
ENSFCAG00000000543	C1QB	0.820133	6.8804e-05	0.00158697	complement component 1, q subcomponent, B chain [Source:HGNC Symbol;Acc:HGNC:1242]
ENSFCAG00000001894	PLTP	0.768452	7.03807e-05	0.00162104	phospholipid transfer protein [Source:HGNC Symbol;Acc:HGNC:9093]
ENSFCAG00000009238	PTPN22	1.26443	7.17509e-05	0.00164978	protein tyrosine phosphatase, non-receptor type 22 (lymphoid) [Source:HGNC Symbol;Acc:HGNC:9652]
ENSFCAG00000025413	ADAM22	-0.899634	7.18305e-05	0.00164978	ADAM metallopeptidase domain 22 [Source:HGNC Symbol;Acc:HGNC:201]
ENSFCAG00000001353	SLC16A13	0.931534	7.20859e-05	0.00165257	solute carrier family 16 member 13 [Source:HGNC Symbol;Acc:HGNC:31037]
ENSFCAG00000027219	IDH2	0.994362	7.21733e-05	0.00165257	isocitrate dehydrogenase 2 (NADP+), mitochondrial [Source:HGNC Symbol;Acc:HGNC:5383]
ENSFCAG00000005204	TRIM45	0.852172	7.22561e-05	0.00165257	tripartite motif containing 45 [Source:HGNC Symbol;Acc:HGNC:19018]
ENSFCAG00000000301	ARHGEF4	-0.724426	7.41043e-05	0.00169246	Rho guanine nucleotide exchange factor 4 [Source:HGNC Symbol;Acc:HGNC:684]
ENSFCAG00000025355	KCNN2	1.64776	7.45801e-05	0.00170095	potassium channel, calcium activated intermediate/small conductance subfamily N alpha, member 2 [Source:HGNC Symbol;Acc:HGNC:6291]
ENSFCAG00000011044	SLC16A14	-0.68586	7.53742e-05	0.00171666	solute carrier family 16 member 14 [Source:HGNC Symbol;Acc:HGNC:26417]
ENSFCAG00000003525	CENPE	-0.849216	7.56876e-05	0.00172139	centromere protein E [Source:HGNC Symbol;Acc:HGNC:1856]
ENSFCAG00000005681	CHRNG	3.97016	7.69514e-05	0.0017477	cholinergic receptor, nicotinic gamma [Source:HGNC Symbol;Acc:HGNC:1967]
ENSFCAG00000000754	ADAMTSL4	0.807199	7.73255e-05	0.00175375	ADAMTS like 4 [Source:HGNC Symbol;Acc:HGNC:19706]
ENSFCAG00000023919	PKIA	1.67977	7.76772e-05	0.00175831	protein kinase (cAMP-dependent, catalytic) inhibitor alpha [Source:HGNC Symbol;Acc:HGNC:9017]
ENSFCAG00000007099	GAD1	-1.64422	7.77422e-05	0.00175831	glutamate decarboxylase 1 [Source:HGNC Symbol;Acc:HGNC:4092]
ENSFCAG00000031245	TNNI2	2.40717	7.82787e-05	0.00176799	troponin I type 2 (skeletal, fast) [Source:HGNC Symbol;Acc:HGNC:11946]
ENSFCAG00000006464	CIDEA	0.969616	7.8824e-05	0.00177785	cell death-inducing DFFA-like effector a [Source:HGNC Symbol;Acc:HGNC:1976]
ENSFCAG00000001856	KIAA1456	-1.1006	7.95461e-05	0.00179166	KIAA1456 [Source:HGNC Symbol;Acc:HGNC:26725]
ENSFCAG00000012879	CCDC69	1.07292	7.96647e-05	0.00179185	coiled-coil domain containing 69 [Source:HGNC Symbol;Acc:HGNC:24487]
ENSFCAG00000009459	RACGAP1	-0.764586	8.11463e-05	0.00182065	Rac GTPase activating protein 1 [Source:HGNC Symbol;Acc:HGNC:9804]
ENSFCAG00000006670	NXPH1	1.72407	8.11683e-05	0.00182065	neurexophilin 1 [Source:HGNC Symbol;Acc:HGNC:20693]
ENSFCAG00000003811	PRSS35	2.26318	8.14824e-05	0.00182518	protease, serine 35 [Source:HGNC Symbol;Acc:HGNC:21387]
ENSFCAG00000011703	LEPR	0.931279	8.17842e-05	0.00182943	leptin receptor [Source:HGNC Symbol;Acc:HGNC:6554]
ENSFCAG00000003146	LMNB1	-0.708911	8.20122e-05	0.00183202	lamin B1 [Source:HGNC Symbol;Acc:HGNC:6637]
ENSFCAG00000006472	PAPPA2	2.03266	8.29431e-05	0.00185028	pappalysin 2 [Source:HGNC Symbol;Acc:HGNC:14615]
ENSFCAG00000012013	CACNG4	-1.23702	8.35961e-05	0.0018623	calcium channel, voltage-dependent, gamma subunit 4 [Source:HGNC Symbol;Acc:HGNC:1408]
ENSFCAG00000008709	SLC15A2	1.16471	8.48359e-05	0.00188734	solute carrier family 15 (oligopeptide transporter), member 2 [Source:HGNC Symbol;Acc:HGNC:10921]
ENSFCAG00000012599	MIS18BP1	-0.74314	8.64325e-05	0.00192024	MIS18 binding protein 1 [Source:HGNC Symbol;Acc:HGNC:20190]
ENSFCAG00000008243	TBC1D16	1.24172	8.68305e-05	0.00192646	TBC1 domain family member 16 [Source:HGNC Symbol;Acc:HGNC:28356]
ENSFCAG00000008687	.	2.49616	8.75675e-05	0.00194017	myosin light chain kinase family member 4 [Source:HGNC Symbol;Acc:HGNC:27972]
ENSFCAG00000012380	C10orf90	1.49421	8.98868e-05	0.00198885	chromosome 10 open reading frame 90 [Source:HGNC Symbol;Acc:HGNC:26563]
ENSFCAG00000005322	.	1.11544	9.07074e-05	0.00200429	Uncharacterized protein [Source:UniProtKB/TrEMBL;Acc:M3W3V7]
ENSFCAG00000007936	.	1.40824	9.09712e-05	0.0020074	Uncharacterized protein [Source:UniProtKB/TrEMBL;Acc:M3W8N6]
ENSFCAG00000012098	ACTG2	1.17442	9.17642e-05	0.00202216	actin, gamma 2, smooth muscle, enteric [Source:HGNC Symbol;Acc:HGNC:145]
ENSFCAG00000008480	CFL2	0.791905	9.46004e-05	0.00208185	cofilin 2 (muscle) [Source:HGNC Symbol;Acc:HGNC:1875]
ENSFCAG00000022669	.	1.3054	9.48914e-05	0.00208544	Uncharacterized protein [Source:UniProtKB/TrEMBL;Acc:M3WVS6]
ENSFCAG00000010705	ITPRIPL1	0.97466	9.70302e-05	0.00212957	inositol 1,4,5-trisphosphate receptor interacting protein-like 1 [Source:HGNC Symbol;Acc:HGNC:29371]
ENSFCAG00000006548	CSRP2	-0.812011	9.76653e-05	0.00214063	cysteine and glycine rich protein 2 [Source:HGNC Symbol;Acc:HGNC:2470]
ENSFCAG00000023290	.	-0.737758	9.80967e-05	0.0021472	Uncharacterized protein [Source:UniProtKB/TrEMBL;Acc:M3WZL5]
ENSFCAG00000008518	LPIN1	0.735156	9.9373e-05	0.00217175	lipin 1 [Source:HGNC Symbol;Acc:HGNC:13345]
ENSFCAG00000031477	.	2.09422	9.94849e-05	0.00217175	Uncharacterized protein [Source:UniProtKB/TrEMBL;Acc:M3X4V8]
ENSFCAG00000026468	ACADM	0.8473	0.000103158	0.00224892	acyl-CoA dehydrogenase, C-4 to C-12 straight chain [Source:HGNC Symbol;Acc:HGNC:89]
ENSFCAG00000011462	CILP	1.36573	0.00010395	0.00226251	cartilage intermediate layer protein [Source:HGNC Symbol;Acc:HGNC:1980]
ENSFCAG00000018263	CLEC2D	0.913849	0.000104059	0.00226251	C-type lectin domain family 2 member D [Source:HGNC Symbol;Acc:HGNC:14351]
ENSFCAG00000018957	COL28A1	1.29183	0.000105993	0.0023015	collagen, type XXVIII, alpha 1 [Source:HGNC Symbol;Acc:HGNC:22442]
ENSFCAG00000031492	ESR1	0.991174	0.000108568	0.00235429	estrogen receptor 1 [Source:HGNC Symbol;Acc:HGNC:3467]
ENSFCAG00000013853	SYT17	-0.98124	0.000109315	0.00236733	synaptotagmin 17 [Source:HGNC Symbol;Acc:HGNC:24119]
ENSFCAG00000008822	.	2.37117	0.000109741	0.0023734	KIR2.2; Uncharacterized protein [Source:UniProtKB/TrEMBL;Acc:K4LR19]
ENSFCAG00000022740	.	2.41392	0.000110234	0.0023809	-
ENSFCAG00000010181	PADI2	0.944704	0.000111484	0.00240472	peptidyl arginine deiminase, type II [Source:HGNC Symbol;Acc:HGNC:18341]
ENSFCAG00000003957	MYH3	1.70024	0.000112599	0.00242557	myosin, heavy chain 3, skeletal muscle, embryonic [Source:HGNC Symbol;Acc:HGNC:7573]
ENSFCAG00000024035	PAQR9	2.59909	0.000117753	0.00253325	progestin and adipoQ receptor family member IX [Source:HGNC Symbol;Acc:HGNC:30131]
ENSFCAG00000011340	.	1.06035	0.000118022	0.00253569	-
ENSFCAG00000031558	.	1.90924	0.00011893	0.00255183	Uncharacterized protein [Source:UniProtKB/TrEMBL;Acc:M3X1L2]
ENSFCAG00000008273	.	-0.813585	0.000120442	0.00258087	Uncharacterized protein [Source:UniProtKB/TrEMBL;Acc:M3W9A3]
ENSFCAG00000014791	.	1.44815	0.000122863	0.00262931	-
ENSFCAG00000009102	IBSP	0.857225	0.000123046	0.00262976	integrin-binding sialoprotein [Source:HGNC Symbol;Acc:HGNC:5341]
ENSFCAG00000005582	FITM1	1.94891	0.000123751	0.00264137	fat storage-inducing transmembrane protein 1 [Source:HGNC Symbol;Acc:HGNC:33714]
ENSFCAG00000000449	ELF3	0.737516	0.000124088	0.0026451	E74-like factor 3 (ets domain transcription factor, epithelial-specific ) [Source:HGNC Symbol;Acc:HGNC:3318]
ENSFCAG00000004412	GALNT6	0.962677	0.000126685	0.00269694	polypeptide N-acetylgalactosaminyltransferase 6 [Source:HGNC Symbol;Acc:HGNC:4128]
ENSFCAG00000002774	TREM2	1.29343	0.000129224	0.00274741	triggering receptor expressed on myeloid cells 2 [Source:HGNC Symbol;Acc:HGNC:17761]
ENSFCAG00000030415	MFAP5	1.44095	0.00012998	0.00275988	microfibrillar associated protein 5 [Source:HGNC Symbol;Acc:HGNC:29673]
ENSFCAG00000029292	.	2.70637	0.000131886	0.00279671	Uncharacterized protein [Source:UniProtKB/TrEMBL;Acc:M3X2G1]
ENSFCAG00000012608	SEMA5A	-0.692722	0.00013317	0.00282026	sema domain, seven thrombospondin repeats (type 1 and type 1-like), transmembrane domain (TM) and short cytoplasmic domain, (semaphorin) 5A [Source:HGNC Symbol;Acc:HGNC:10736]
ENSFCAG00000027582	.	2.81214	0.000133583	0.00282533	Uncharacterized protein [Source:UniProtKB/TrEMBL;Acc:M3WRW6]
ENSFCAG00000025993	.	-1.88459	0.000133781	0.00282586	Uncharacterized protein [Source:UniProtKB/TrEMBL;Acc:M3XCR3]
ENSFCAG00000015717	NT5DC2	0.667887	0.00013449	0.00283684	5'-nucleotidase domain containing 2 [Source:HGNC Symbol;Acc:HGNC:25717]
ENSFCAG00000001955	NME9	-1.42455	0.000134648	0.00283684	NME/NM23 family member 9 [Source:HGNC Symbol;Acc:HGNC:21343]
ENSFCAG00000031173	CLDN7	1.03816	0.000135245	0.00284573	Claudin [Source:UniProtKB/TrEMBL;Acc:M3WXP4]
ENSFCAG00000001572	CCNB1	-0.732375	0.000135716	0.00285197	cyclin B1 [Source:HGNC Symbol;Acc:HGNC:1579]
ENSFCAG00000022301	CENPQ	-0.707613	0.00013652	0.00286517	centromere protein Q [Source:HGNC Symbol;Acc:HGNC:21347]
ENSFCAG00000026702	HID1	0.990517	0.00013673	0.00286589	HID1 domain containing [Source:HGNC Symbol;Acc:HGNC:15736]
ENSFCAG00000018967	PAX3	2.1562	0.000138503	0.00289932	paired box 3 [Source:HGNC Symbol;Acc:HGNC:8617]
ENSFCAG00000012452	P2RX4	0.786297	0.000138978	0.00290552	purinergic receptor P2X, ligand gated ion channel, 4 [Source:HGNC Symbol;Acc:HGNC:8535]
ENSFCAG00000013504	COL6A6	1.47147	0.000139625	0.00291532	collagen, type VI, alpha 6 [Source:HGNC Symbol;Acc:HGNC:27023]
ENSFCAG00000025016	DDB2	-0.729449	0.000140666	0.0029333	damage-specific DNA binding protein 2 [Source:HGNC Symbol;Acc:HGNC:2718]
ENSFCAG00000022864	C16orf89	1.63961	0.000140988	0.00293625	chromosome 16 open reading frame 89 [Source:HGNC Symbol;Acc:HGNC:28687]
ENSFCAG00000001654	LRIT1	-1.43753	0.000142256	0.00295889	leucine-rich repeat, immunoglobulin-like and transmembrane domains 1 [Source:HGNC Symbol;Acc:HGNC:23404]
ENSFCAG00000000446	LMOD1	0.823698	0.000142573	0.0029617	leiomodin 1 (smooth muscle) [Source:HGNC Symbol;Acc:HGNC:6647]
ENSFCAG00000002087	KIF5A	-2.22732	0.000143377	0.00297114	kinesin family member 5A [Source:HGNC Symbol;Acc:HGNC:6323]
ENSFCAG00000011100	PLD4	1.26214	0.000143391	0.00297114	phospholipase D family member 4 [Source:HGNC Symbol;Acc:HGNC:23792]
ENSFCAG00000013243	KCNIP2	-1.23406	0.000143711	0.00297397	Kv channel interacting protein 2 [Source:HGNC Symbol;Acc:HGNC:15522]
ENSFCAG00000002494	ASB5	2.89655	0.000146702	0.00303203	ankyrin repeat and SOCS box containing 5 [Source:HGNC Symbol;Acc:HGNC:17180]
ENSFCAG00000023739	ADRA1A	1.37054	0.000147199	0.003036	adrenoceptor alpha 1A [Source:HGNC Symbol;Acc:HGNC:277]
ENSFCAG00000031827	TPD52L1	1.31858	0.000147267	0.003036	tumor protein D52-like 1 [Source:HGNC Symbol;Acc:HGNC:12006]
ENSFCAG00000003421	ACADSB	0.723114	0.000148313	0.0030506	acyl-CoA dehydrogenase, short/branched chain [Source:HGNC Symbol;Acc:HGNC:91]
ENSFCAG00000006909	NT5E	0.985256	0.000148349	0.0030506	5'-nucleotidase, ecto (CD73) [Source:HGNC Symbol;Acc:HGNC:8021]
ENSFCAG00000010245	OCSTAMP	2.32997	0.000148875	0.00305755	osteoclast stimulatory transmembrane protein [Source:HGNC Symbol;Acc:HGNC:16116]
ENSFCAG00000022924	.	2.78169	0.000150875	0.00309474	Uncharacterized protein [Source:UniProtKB/TrEMBL;Acc:M3WVL7]
ENSFCAG00000012878	ANXA6	0.730794	0.000152192	0.00311783	annexin A6 [Source:HGNC Symbol;Acc:HGNC:544]
ENSFCAG00000001228	LRRC20	1.56841	0.000153708	0.00314495	leucine rich repeat containing 20 [Source:HGNC Symbol;Acc:HGNC:23421]
ENSFCAG00000010561	MYH8	2.24952	0.000153915	0.00314522	myosin, heavy chain 8, skeletal muscle, perinatal [Source:HGNC Symbol;Acc:HGNC:7578]
ENSFCAG00000009978	WIF1	-1.03305	0.000154266	0.00314845	WNT inhibitory factor 1 [Source:HGNC Symbol;Acc:HGNC:18081]
ENSFCAG00000007505	NUP210	1.19311	0.000154555	0.00315041	nucleoporin 210kDa [Source:HGNC Symbol;Acc:HGNC:30052]
ENSFCAG00000005535	BCAR3	0.796728	0.000155238	0.00316038	breast cancer anti-estrogen resistance 3 [Source:HGNC Symbol;Acc:HGNC:973]
ENSFCAG00000012383	MPEG1	1.16097	0.000156472	0.00318154	macrophage expressed 1 [Source:HGNC Symbol;Acc:HGNC:29619]
ENSFCAG00000007746	ATP2A1	2.56554	0.000157272	0.00319381	ATPase, Ca++ transporting, cardiac muscle, fast twitch 1 [Source:HGNC Symbol;Acc:HGNC:811]
ENSFCAG00000010902	CACHD1	-0.768071	0.000157759	0.00319973	cache domain containing 1 [Source:HGNC Symbol;Acc:HGNC:29314]
ENSFCAG00000031787	FAM19A4	-1.26991	0.000159993	0.003241	family with sequence similarity 19 (chemokine (C-C motif)-like), member A4 [Source:HGNC Symbol;Acc:HGNC:21591]
ENSFCAG00000006789	FLAD1	0.716702	0.000161126	0.00325822	flavin adenine dinucleotide synthetase 1 [Source:HGNC Symbol;Acc:HGNC:24671]
ENSFCAG00000006139	ABCA8	0.723109	0.000161243	0.00325822	ATP binding cassette subfamily A member 8 [Source:HGNC Symbol;Acc:HGNC:38]
ENSFCAG00000024927	SCGB3A2	5.20546	0.00016226	0.00327472	secretoglobin, family 3A, member 2 [Source:HGNC Symbol;Acc:HGNC:18391]
ENSFCAG00000026090	.	2.51221	0.000163034	0.00328627	Uncharacterized protein [Source:UniProtKB/TrEMBL;Acc:M3XF36]
ENSFCAG00000002996	.	-0.76349	0.0001643	0.00330771	Uncharacterized protein [Source:UniProtKB/TrEMBL;Acc:M3VZJ4]
ENSFCAG00000022296	PDE3B	1.16848	0.000165746	0.00333271	phosphodiesterase 3B [Source:HGNC Symbol;Acc:HGNC:8779]
ENSFCAG00000031113	FAM107A	1.02034	0.000167337	0.00336055	family with sequence similarity 107 member A [Source:HGNC Symbol;Acc:HGNC:30827]
ENSFCAG00000029543	TBC1D30	-0.850209	0.000167868	0.00336707	TBC1 domain family member 30 [Source:HGNC Symbol;Acc:HGNC:29164]
ENSFCAG00000004210	S1PR3	1.23154	0.000168166	0.0033689	sphingosine-1-phosphate receptor 3 [Source:HGNC Symbol;Acc:HGNC:3167]
ENSFCAG00000001354	SLC16A11	2.31396	0.000168694	0.00337533	solute carrier family 16 member 11 [Source:HGNC Symbol;Acc:HGNC:23093]
ENSFCAG00000014585	AACS	0.654689	0.000170636	0.00341	acetoacetyl-CoA synthetase [Source:HGNC Symbol;Acc:HGNC:21298]
ENSFCAG00000014331	CILP2	1.79417	0.000171228	0.00341764	cartilage intermediate layer protein 2 [Source:HGNC Symbol;Acc:HGNC:24213]
ENSFCAG00000000797	FMNL1	0.882155	0.000172114	0.00343112	formin like 1 [Source:HGNC Symbol;Acc:HGNC:1212]
ENSFCAG00000027154	BCL11A	-0.654009	0.000172928	0.00344316	B-cell CLL/lymphoma 11A (zinc finger protein) [Source:HGNC Symbol;Acc:HGNC:13221]
ENSFCAG00000014286	GAL3ST2	1.31582	0.00017344	0.00344914	galactose-3-O-sulfotransferase 2 [Source:HGNC Symbol;Acc:HGNC:24869]
ENSFCAG00000029199	IL18	-0.72438	0.000174912	0.00347417	interleukin 18 [Source:HGNC Symbol;Acc:HGNC:5986]
ENSFCAG00000003151	LRIG1	0.780281	0.000177912	0.00352946	leucine-rich repeats and immunoglobulin-like domains 1 [Source:HGNC Symbol;Acc:HGNC:17360]
ENSFCAG00000007652	.	2.07208	0.000178683	0.00353849	Uncharacterized protein [Source:UniProtKB/TrEMBL;Acc:M3W839]
ENSFCAG00000001612	BEST3	1.97232	0.000178801	0.00353849	bestrophin 3 [Source:HGNC Symbol;Acc:HGNC:17105]
ENSFCAG00000025024	PRRX1	0.788811	0.000179305	0.00354415	paired related homeobox 1 [Source:HGNC Symbol;Acc:HGNC:9142]
ENSFCAG00000015113	CDC20	-0.70342	0.000182631	0.00360553	cell division cycle 20 [Source:HGNC Symbol;Acc:HGNC:1723]
ENSFCAG00000029536	.	-0.686179	0.000183242	0.00361322	-
ENSFCAG00000003942	RRM2	-0.694342	0.000183985	0.00362348	ribonucleotide reductase M2 [Source:HGNC Symbol;Acc:HGNC:10452]
ENSFCAG00000012933	MRPL12	0.771781	0.000184377	0.00362682	mitochondrial ribosomal protein L12 [Source:HGNC Symbol;Acc:HGNC:10378]
ENSFCAG00000031794	.	2.09335	0.000186884	0.00367171	Uncharacterized protein [Source:UniProtKB/TrEMBL;Acc:M3WUF8]
ENSFCAG00000010832	CRISPLD2	0.678905	0.000187634	0.00367245	cysteine-rich secretory protein LCCL domain containing 2 [Source:HGNC Symbol;Acc:HGNC:25248]
ENSFCAG00000007316	ARHGAP45	0.948778	0.000187669	0.00367245	histocompatibility (minor) HA-1 [Source:HGNC Symbol;Acc:HGNC:17102]
ENSFCAG00000024349	.	2.7469	0.000187798	0.00367245	Uncharacterized protein [Source:UniProtKB/TrEMBL;Acc:M3XDG7]
ENSFCAG00000005451	MAP1B	-1.13786	0.000187822	0.00367245	microtubule associated protein 1B [Source:HGNC Symbol;Acc:HGNC:6836]
ENSFCAG00000025517	.	1.7268	0.000189482	0.00370045	Uncharacterized protein [Source:UniProtKB/TrEMBL;Acc:M3WY54]
ENSFCAG00000025552	GOT2	0.846346	0.00019004	0.00370254	glutamic-oxaloacetic transaminase 2 [Source:HGNC Symbol;Acc:HGNC:4433]
ENSFCAG00000011378	MCM4	-0.659357	0.000190043	0.00370254	minichromosome maintenance complex component 4 [Source:HGNC Symbol;Acc:HGNC:6947]
ENSFCAG00000015473	PTH1R	0.662188	0.000191199	0.00372063	parathyroid hormone 1 receptor [Source:HGNC Symbol;Acc:HGNC:9608]
ENSFCAG00000027107	GFRA1	1.13065	0.000191535	0.00372236	GDNF family receptor alpha 1 [Source:HGNC Symbol;Acc:HGNC:4243]
ENSFCAG00000000974	TXNRD3	-0.716286	0.000192184	0.00372236	thioredoxin reductase 3 [Source:HGNC Symbol;Acc:HGNC:20667]
ENSFCAG00000013100	ARL11	1.37268	0.000192198	0.00372236	ADP ribosylation factor like GTPase 11 [Source:HGNC Symbol;Acc:HGNC:24046]
ENSFCAG00000029732	.	1.47286	0.00019226	0.00372236	Uncharacterized protein [Source:UniProtKB/TrEMBL;Acc:M3X3A3]
ENSFCAG00000015080	PROM1	1.19187	0.000192439	0.00372236	prominin 1 [Source:HGNC Symbol;Acc:HGNC:9454]
ENSFCAG00000005100	PRSS12	-0.78595	0.000192705	0.00372236	protease, serine 12 [Source:HGNC Symbol;Acc:HGNC:9477]
ENSFCAG00000025263	KCNN1	1.07315	0.000192886	0.00372236	potassium channel, calcium activated intermediate/small conductance subfamily N alpha, member 1 [Source:HGNC Symbol;Acc:HGNC:6290]
ENSFCAG00000009573	.	-0.813562	0.000193463	0.00372908	spondin 1, extracellular matrix protein [Source:HGNC Symbol;Acc:HGNC:11252]
ENSFCAG00000008444	RAB38	-0.739929	0.000193888	0.00373132	RAB38, member RAS oncogene family [Source:HGNC Symbol;Acc:HGNC:9776]
ENSFCAG00000000350	LMAN1L	3.83375	0.000194037	0.00373132	lectin, mannose-binding, 1 like [Source:HGNC Symbol;Acc:HGNC:6632]
ENSFCAG00000000167	AKNA	0.799853	0.000194446	0.00373478	AT-hook transcription factor [Source:HGNC Symbol;Acc:HGNC:24108]
ENSFCAG00000027730	PDE4D	0.717701	0.000195259	0.00374599	phosphodiesterase 4D [Source:HGNC Symbol;Acc:HGNC:8783]
ENSFCAG00000005782	RSPO2	1.93842	0.000195811	0.00375216	R-spondin 2 [Source:HGNC Symbol;Acc:HGNC:28583]
ENSFCAG00000001601	FCER2	2.15299	0.000199533	0.003819	Fc fragment of IgE, low affinity II, receptor for (CD23) [Source:HGNC Symbol;Acc:HGNC:3612]
ENSFCAG00000026498	CRLF2	1.6104	0.000199921	0.00382193	cytokine receptor-like factor 2 [Source:HGNC Symbol;Acc:HGNC:14281]
ENSFCAG00000012199	RASGRF1	-1.32094	0.000201264	0.0038431	Ras protein specific guanine nucleotide releasing factor 1 [Source:HGNC Symbol;Acc:HGNC:9875]
ENSFCAG00000025798	TOX2	1.7266	0.000202469	0.0038616	TOX high mobility group box family member 2 [Source:HGNC Symbol;Acc:HGNC:16095]
ENSFCAG00000004069	DERL3	1.34648	0.000202834	0.00386404	derlin 3 [Source:HGNC Symbol;Acc:HGNC:14236]
ENSFCAG00000012420	MYO1D	0.758284	0.00020426	0.00388665	myosin ID [Source:HGNC Symbol;Acc:HGNC:7598]
ENSFCAG00000031585	HAND2	1.88275	0.000204981	0.00389538	heart and neural crest derivatives expressed 2 [Source:HGNC Symbol;Acc:HGNC:4808]
ENSFCAG00000022110	LINC00935	1.55374	0.000205196	0.00389538	Uncharacterized protein [Source:UniProtKB/TrEMBL;Acc:M3WY38]
ENSFCAG00000023548	.	1.45706	0.000208942	0.00396189	Ferritin [Source:UniProtKB/TrEMBL;Acc:M3X2U4]
ENSFCAG00000010501	GMPR	0.737359	0.000214805	0.00406831	guanosine monophosphate reductase [Source:HGNC Symbol;Acc:HGNC:4376]
ENSFCAG00000024046	ACADL	0.759889	0.00021547	0.00407617	acyl-CoA dehydrogenase, long chain [Source:HGNC Symbol;Acc:HGNC:88]
ENSFCAG00000015732	KLF15	1.02221	0.000217453	0.00410892	Kruppel-like factor 15 [Source:HGNC Symbol;Acc:HGNC:14536]
ENSFCAG00000003482	RASSF4	0.986523	0.000219387	0.00413627	Ras association (RalGDS/AF-6) domain family member 4 [Source:HGNC Symbol;Acc:HGNC:20793]
ENSFCAG00000009569	SMOC1	0.860462	0.000219407	0.00413627	SPARC related modular calcium binding 1 [Source:HGNC Symbol;Acc:HGNC:20318]
ENSFCAG00000005946	VEGFB	0.772864	0.000226998	0.00427443	vascular endothelial growth factor B [Source:HGNC Symbol;Acc:HGNC:12681]
ENSFCAG00000019397	OTOA	2.41751	0.000229488	0.00431633	otoancorin [Source:HGNC Symbol;Acc:HGNC:16378]
ENSFCAG00000011911	MAPK12	1.46499	0.000230517	0.0043307	mitogen-activated protein kinase 12 [Source:HGNC Symbol;Acc:HGNC:6874]
ENSFCAG00000023673	SLC35G1	-0.844426	0.000230897	0.00433283	solute carrier family 35 member G1 [Source:HGNC Symbol;Acc:HGNC:26607]
ENSFCAG00000000458	DLK1	2.49645	0.000231166	0.0043329	delta-like 1 homolog (Drosophila) [Source:HGNC Symbol;Acc:HGNC:2907]
ENSFCAG00000007065	WNT10A	-0.752865	0.000233979	0.00438059	wingless-type MMTV integration site family member 10A [Source:HGNC Symbol;Acc:HGNC:13829]
ENSFCAG00000027678	CCDC116	1.7841	0.000235619	0.00440044	coiled-coil domain containing 116 [Source:HGNC Symbol;Acc:HGNC:26688]
ENSFCAG00000027973	NEURL2	1.25099	0.000235671	0.00440044	neuralized E3 ubiquitin protein ligase 2 [Source:HGNC Symbol;Acc:HGNC:16156]
ENSFCAG00000023152	GAS2L3	-0.71732	0.000235945	0.00440044	growth arrest specific 2 like 3 [Source:HGNC Symbol;Acc:HGNC:27475]
ENSFCAG00000014899	KCNIP4	-2.52585	0.000236119	0.00440044	Kv channel interacting protein 4 [Source:HGNC Symbol;Acc:HGNC:30083]
ENSFCAG00000010648	SPC25	-1.00055	0.000237854	0.00442744	SPC25, NDC80 kinetochore complex component [Source:HGNC Symbol;Acc:HGNC:24031]
ENSFCAG00000000542	C1QC	0.85582	0.000238111	0.00442744	complement component 1, q subcomponent, C chain [Source:HGNC Symbol;Acc:HGNC:1245]
ENSFCAG00000007077	TLX1	1.91296	0.000239901	0.00445565	T-cell leukemia homeobox 1 [Source:HGNC Symbol;Acc:HGNC:5056]
ENSFCAG00000005939	FERMT3	1.09098	0.000241085	0.0044711	fermitin family member 3 [Source:HGNC Symbol;Acc:HGNC:23151]
ENSFCAG00000025078	PGK2	2.75953	0.0002414	0.0044711	phosphoglycerate kinase 2 [Source:HGNC Symbol;Acc:HGNC:8898]
ENSFCAG00000011595	MEF2C	0.753049	0.000241555	0.0044711	myocyte enhancer factor 2C [Source:HGNC Symbol;Acc:HGNC:6996]
ENSFCAG00000003393	TBC1D10C	1.11522	0.000243717	0.004506	TBC1 domain family member 10C [Source:HGNC Symbol;Acc:HGNC:24702]
ENSFCAG00000027946	FOXA3	2.87046	0.000244666	0.00451842	forkhead box A3 [Source:HGNC Symbol;Acc:HGNC:5023]
ENSFCAG00000024249	MAP2	-0.686054	0.000245958	0.00453586	microtubule associated protein 2 [Source:HGNC Symbol;Acc:HGNC:6839]
ENSFCAG00000031790	LSMEM2	1.69859	0.000246166	0.00453586	leucine-rich single-pass membrane protein 2 [Source:HGNC Symbol;Acc:HGNC:26781]
ENSFCAG00000003695	CWH43	-0.65804	0.000247204	0.00454984	cell wall biogenesis 43 C-terminal homolog [Source:HGNC Symbol;Acc:HGNC:26133]
ENSFCAG00000024268	CD36	0.899996	0.000248393	0.00456657	CD36 molecule (thrombospondin receptor) [Source:HGNC Symbol;Acc:HGNC:1663]
ENSFCAG00000027294	CMTM8	1.3651	0.000250284	0.00459616	CKLF-like MARVEL transmembrane domain containing 8 [Source:HGNC Symbol;Acc:HGNC:19179]
ENSFCAG00000027128	.	-1.36241	0.00025261	0.00463022	Uncharacterized protein [Source:UniProtKB/TrEMBL;Acc:M3WS07]
ENSFCAG00000009293	APCDD1L	2.56213	0.000252707	0.00463022	adenomatosis polyposis coli down-regulated 1-like [Source:HGNC Symbol;Acc:HGNC:26892]
ENSFCAG00000009372	.	1.27285	0.000254901	0.00466518	-
ENSFCAG00000015120	KCNJ9	2.18495	0.000266263	0.00486766	potassium channel, inwardly rectifying subfamily J, member 9 [Source:HGNC Symbol;Acc:HGNC:6270]
ENSFCAG00000006022	GSTO2	-1.09549	0.00026691	0.00487402	glutathione S-transferase omega 2 [Source:HGNC Symbol;Acc:HGNC:23064]
ENSFCAG00000018359	SERPINB13	-1.03861	0.00026728	0.00487531	serpin peptidase inhibitor, clade B (ovalbumin), member 13 [Source:HGNC Symbol;Acc:HGNC:8944]
ENSFCAG00000019375	GPAT3	0.850871	0.000271076	0.00493903	glycerol-3-phosphate acyltransferase 3 [Source:HGNC Symbol;Acc:HGNC:28157]
ENSFCAG00000030275	CHPT1	0.665186	0.000272768	0.00496179	choline phosphotransferase 1 [Source:HGNC Symbol;Acc:HGNC:17852]
ENSFCAG00000025516	.	2.34536	0.000272934	0.00496179	Uncharacterized protein [Source:UniProtKB/TrEMBL;Acc:M3WWB5]
ENSFCAG00000022721	LAPTM5	0.754637	0.00027582	0.00500869	lysosomal protein transmembrane 5 [Source:HGNC Symbol;Acc:HGNC:29612]
ENSFCAG00000001258	RHAG	3.37351	0.000277583	0.0050351	Rh-associated glycoprotein [Source:HGNC Symbol;Acc:HGNC:10006]
ENSFCAG00000007308	CFD	1.72922	0.000278273	0.00504199	complement factor D (adipsin) [Source:HGNC Symbol;Acc:HGNC:2771]
ENSFCAG00000005880	CRAT	0.693028	0.000278675	0.00504367	carnitine O-acetyltransferase [Source:HGNC Symbol;Acc:HGNC:2342]
ENSFCAG00000027759	ODAM	-1.47149	0.000281751	0.00509369	odontogenic, ameloblast asssociated [Source:HGNC Symbol;Acc:HGNC:26043]
ENSFCAG00000006088	POPDC2	2.13834	0.000283349	0.00511592	popeye domain containing 2 [Source:HGNC Symbol;Acc:HGNC:17648]
ENSFCAG00000004362	ITGAX	0.949907	0.000283608	0.00511592	integrin subunit alpha X [Source:HGNC Symbol;Acc:HGNC:6152]
ENSFCAG00000005057	.	1.3979	0.000284511	0.00512654	Uncharacterized protein [Source:UniProtKB/TrEMBL;Acc:M3W3D9]
ENSFCAG00000024852	TUBA1C	-0.669224	0.000285047	0.00513053	tubulin alpha 1c [Source:HGNC Symbol;Acc:HGNC:20768]
ENSFCAG00000026771	KLB	1.67414	0.000286774	0.00515592	klotho beta [Source:HGNC Symbol;Acc:HGNC:15527]
ENSFCAG00000013207	CHPF2	0.643088	0.00028754	0.005164	chondroitin polymerizing factor 2 [Source:HGNC Symbol;Acc:HGNC:29270]
ENSFCAG00000014503	CCRL2	1.32566	0.000288321	0.00516728	chemokine (C-C motif) receptor-like 2 [Source:HGNC Symbol;Acc:HGNC:1612]
ENSFCAG00000006497	CALML4	1.14063	0.000288356	0.00516728	calmodulin like 4 [Source:HGNC Symbol;Acc:HGNC:18445]
ENSFCAG00000013720	SEL1L3	0.962532	0.000292174	0.00522995	sel-1 suppressor of lin-12-like 3 (C. elegans) [Source:HGNC Symbol;Acc:HGNC:29108]
ENSFCAG00000030778	NCAPG	-0.719873	0.000294163	0.00525978	non-SMC condensin I complex subunit G [Source:HGNC Symbol;Acc:HGNC:24304]
ENSFCAG00000002364	TIAM1	-0.716664	0.000300931	0.0053749	T-cell lymphoma invasion and metastasis 1 [Source:HGNC Symbol;Acc:HGNC:11805]
ENSFCAG00000006296	RILP	1.07657	0.000302525	0.00539746	Rab interacting lysosomal protein [Source:HGNC Symbol;Acc:HGNC:30266]
ENSFCAG00000026290	SUOX	0.728002	0.000307836	0.00548621	sulfite oxidase [Source:HGNC Symbol;Acc:HGNC:11460]
ENSFCAG00000002327	SMC2	-0.654205	0.000308836	0.00549802	structural maintenance of chromosomes 2 [Source:HGNC Symbol;Acc:HGNC:14011]
ENSFCAG00000024975	.	-0.824478	0.000310924	0.00552915	Uncharacterized protein [Source:UniProtKB/TrEMBL;Acc:M3WZ23]
ENSFCAG00000031424	MSX2	-0.833919	0.000311795	0.0055386	msh homeobox 2 [Source:HGNC Symbol;Acc:HGNC:7392]
ENSFCAG00000003738	TGFB2	-0.69754	0.000313663	0.00556101	transforming growth factor beta 2 [Source:HGNC Symbol;Acc:HGNC:11768]
ENSFCAG00000005668	EGR3	-1.12135	0.000313738	0.00556101	early growth response 3 [Source:HGNC Symbol;Acc:HGNC:3240]
ENSFCAG00000002653	TNNT3	2.55911	0.000314961	0.00557663	troponin T type 3 (skeletal, fast) [Source:HGNC Symbol;Acc:HGNC:11950]
ENSFCAG00000012885	SLC36A2	1.40292	0.000317258	0.00561121	solute carrier family 36 (proton/amino acid symporter), member 2 [Source:HGNC Symbol;Acc:HGNC:18762]
ENSFCAG00000025533	.	0.772846	0.000318908	0.00563427	insulin induced gene 1 [Source:HGNC Symbol;Acc:HGNC:6083]
ENSFCAG00000012494	PLXNC1	1.02991	0.000320167	0.0056504	plexin C1 [Source:HGNC Symbol;Acc:HGNC:9106]
ENSFCAG00000028601	.	1.4493	0.000321193	0.00566237	-
ENSFCAG00000002099	COL7A1	-0.778705	0.000322816	0.00568484	collagen, type VII, alpha 1 [Source:HGNC Symbol;Acc:HGNC:2214]
ENSFCAG00000009647	RASGRP3	0.832282	0.000325511	0.00572611	RAS guanyl releasing protein 3 (calcium and DAG-regulated) [Source:HGNC Symbol;Acc:HGNC:14545]
ENSFCAG00000005085	ACSL1	0.818678	0.000326062	0.00572963	acyl-CoA synthetase long-chain family member 1 [Source:HGNC Symbol;Acc:HGNC:3569]
ENSFCAG00000031781	FAM169A	-0.978803	0.000331557	0.00581991	family with sequence similarity 169 member A [Source:HGNC Symbol;Acc:HGNC:29138]
ENSFCAG00000030377	ADHFE1	1.11038	0.000333939	0.00585542	alcohol dehydrogenase, iron containing 1 [Source:HGNC Symbol;Acc:HGNC:16354]
ENSFCAG00000024069	TWF2	0.663327	0.000342322	0.00599596	twinfilin actin binding protein 2 [Source:HGNC Symbol;Acc:HGNC:9621]
ENSFCAG00000014204	TGFB3	-0.703141	0.000348065	0.00607898	transforming growth factor beta 3 [Source:HGNC Symbol;Acc:HGNC:11769]
ENSFCAG00000022102	KBTBD12	1.19224	0.000348212	0.00607898	kelch repeat and BTB (POZ) domain containing 12 [Source:HGNC Symbol;Acc:HGNC:25731]
ENSFCAG00000015705	ALAS1	0.815295	0.000348661	0.00607898	5'-aminolevulinate synthase 1 [Source:HGNC Symbol;Acc:HGNC:396]
ENSFCAG00000024122	GNA14	1.17697	0.000348894	0.00607898	guanine nucleotide binding protein (G protein), alpha 14 [Source:HGNC Symbol;Acc:HGNC:4382]
ENSFCAG00000009199	FCGRT	0.647203	0.000348926	0.00607898	Fc fragment of IgG, receptor, transporter, alpha [Source:HGNC Symbol;Acc:HGNC:3621]
ENSFCAG00000003080	PRKAA2	1.13091	0.000349632	0.00608479	protein kinase, AMP-activated, alpha 2 catalytic subunit [Source:HGNC Symbol;Acc:HGNC:9377]
ENSFCAG00000011134	.	1.44928	0.000350981	0.00609546	vanin 3 [Source:HGNC Symbol;Acc:HGNC:16431]
ENSFCAG00000012999	RET	1.66186	0.000350993	0.00609546	ret proto-oncogene [Source:HGNC Symbol;Acc:HGNC:9967]
ENSFCAG00000023474	LGI2	-0.801655	0.000352874	0.00612161	leucine-rich repeat LGI family member 2 [Source:HGNC Symbol;Acc:HGNC:18710]
ENSFCAG00000005402	NINL	-0.613899	0.000354838	0.00614913	ninein like [Source:HGNC Symbol;Acc:HGNC:29163]
ENSFCAG00000025470	.	-0.836794	0.000356278	0.00616226	Uncharacterized protein [Source:UniProtKB/TrEMBL;Acc:M3XFC5]
ENSFCAG00000015482	TFAP2B	-0.980059	0.000356351	0.00616226	transcription factor AP-2 beta (activating enhancer binding protein 2 beta) [Source:HGNC Symbol;Acc:HGNC:11743]
ENSFCAG00000002284	ITGB2	0.74898	0.0003585	0.00619286	integrin subunit beta 2 [Source:HGNC Symbol;Acc:HGNC:6155]
ENSFCAG00000023962	SERTAD4	-0.751664	0.000358929	0.0061937	SERTA domain containing 4 [Source:HGNC Symbol;Acc:HGNC:25236]
ENSFCAG00000003148	2003-03-01	-0.734277	0.000363497	0.0062659	membrane associated ring-CH-type finger 3 [Source:HGNC Symbol;Acc:HGNC:28728]
ENSFCAG00000029738	BTG3	-0.731285	0.000369879	0.00636918	BTG family member 3 [Source:HGNC Symbol;Acc:HGNC:1132]
ENSFCAG00000004523	.	0.788271	0.000370889	0.00637984	tenascin XB [Source:HGNC Symbol;Acc:HGNC:11976]
ENSFCAG00000022758	RFTN1	0.679097	0.000373068	0.00641055	raftlin, lipid raft linker 1 [Source:HGNC Symbol;Acc:HGNC:30278]
ENSFCAG00000012542	B3GNT7	1.23888	0.000381103	0.00654173	UDP-GlcNAc:betaGal beta-1,3-N-acetylglucosaminyltransferase 7 [Source:HGNC Symbol;Acc:HGNC:18811]
ENSFCAG00000001618	.	1.64984	0.000382108	0.00655209	Uncharacterized protein [Source:UniProtKB/TrEMBL;Acc:M3VWZ1]
ENSFCAG00000002402	ACADS	0.690654	0.000382752	0.00655623	acyl-CoA dehydrogenase, C-2 to C-3 short chain [Source:HGNC Symbol;Acc:HGNC:90]
ENSFCAG00000024387	GBGT1	0.757579	0.000384668	0.00658214	globoside alpha-1,3-N-acetylgalactosaminyltransferase 1 [Source:HGNC Symbol;Acc:HGNC:20460]
ENSFCAG00000027234	.	-2.73068	0.000385649	0.00659201	Elongation factor 1-alpha [Source:UniProtKB/TrEMBL;Acc:M3XC48]
ENSFCAG00000009789	FILIP1	0.895874	0.000386413	0.00659815	filamin A interacting protein 1 [Source:HGNC Symbol;Acc:HGNC:21015]
ENSFCAG00000005989	.	1.02829	0.000387088	0.00660276	long intergenic non-protein coding RNA 116 [Source:HGNC Symbol;Acc:HGNC:27339]
ENSFCAG00000031992	CDC25C	-1.01792	0.000388781	0.00662471	cell division cycle 25C [Source:HGNC Symbol;Acc:HGNC:1727]
ENSFCAG00000025407	NCF2	0.898344	0.00038948	0.00662971	neutrophil cytosolic factor 2 [Source:HGNC Symbol;Acc:HGNC:7661]
ENSFCAG00000014951	PLCB1	0.765168	0.000390275	0.0066363	phospholipase C beta 1 [Source:HGNC Symbol;Acc:HGNC:15917]
ENSFCAG00000010086	SLC24A2	3.58447	0.000394458	0.00670045	solute carrier family 24 (sodium/potassium/calcium exchanger), member 2 [Source:HGNC Symbol;Acc:HGNC:10976]
ENSFCAG00000014982	SDR16C5	0.836886	0.000396093	0.00672122	short chain dehydrogenase/reductase family 16C, member 5 [Source:HGNC Symbol;Acc:HGNC:30311]
ENSFCAG00000001352	CYP46A1	1.66097	0.000397765	0.00673958	cytochrome P450 family 46 subfamily A member 1 [Source:HGNC Symbol;Acc:HGNC:2641]
ENSFCAG00000005715	TMPRSS7	2.71085	0.000398002	0.00673958	transmembrane protease, serine 7 [Source:HGNC Symbol;Acc:HGNC:30846]
ENSFCAG00000005528	NUF2	-0.769844	0.000400428	0.00677363	NUF2, NDC80 kinetochore complex component [Source:HGNC Symbol;Acc:HGNC:14621]
ENSFCAG00000028665	.	-0.634505	0.000401596	0.00678002	bone morphogenetic protein 6 [Source:HGNC Symbol;Acc:HGNC:1073]
ENSFCAG00000000693	ATP13A5	-0.669651	0.000401638	0.00678002	ATPase type 13A5 [Source:HGNC Symbol;Acc:HGNC:31789]
ENSFCAG00000005573	PLN	1.14997	0.000405588	0.00683963	phospholamban [Source:HGNC Symbol;Acc:HGNC:9080]
ENSFCAG00000031471	.	-0.787249	0.000414414	0.00698102	Uncharacterized protein [Source:UniProtKB/TrEMBL;Acc:M3X7U0]
ENSFCAG00000028942	GIMAP1	1.29073	0.000414828	0.00698102	GTPase, IMAP family member 1 [Source:HGNC Symbol;Acc:HGNC:23237]
ENSFCAG00000029322	NXNL2	-2.35154	0.000415421	0.00698379	nucleoredoxin-like 2 [Source:HGNC Symbol;Acc:HGNC:30482]
ENSFCAG00000012212	MS4A2	3.16079	0.000417502	0.00701154	membrane-spanning 4-domains, subfamily A, member 2 [Source:HGNC Symbol;Acc:HGNC:7316]
ENSFCAG00000018526	ACO2	0.870177	0.000418537	0.00702169	aconitase 2 [Source:HGNC Symbol;Acc:HGNC:118]
ENSFCAG00000030265	GATA3	1.60312	0.000419869	0.0070349	GATA binding protein 3 [Source:HGNC Symbol;Acc:HGNC:4172]
ENSFCAG00000005033	UCP3	2.38859	0.000420187	0.0070349	uncoupling protein 3 (mitochondrial, proton carrier) [Source:HGNC Symbol;Acc:HGNC:12519]
ENSFCAG00000022953	SEMA3C	0.741424	0.000423894	0.00708968	sema domain, immunoglobulin domain (Ig), short basic domain, secreted, (semaphorin) 3C [Source:HGNC Symbol;Acc:HGNC:10725]
ENSFCAG00000027916	.	1.16222	0.000426316	0.00712233	Uncharacterized protein [Source:UniProtKB/TrEMBL;Acc:M3X485]
ENSFCAG00000010727	PIGA	-0.620547	0.00042672	0.00712233	phosphatidylinositol glycan anchor biosynthesis class A [Source:HGNC Symbol;Acc:HGNC:8957]
ENSFCAG00000023378	.	1.51874	0.000428776	0.00714925	Uncharacterized protein [Source:UniProtKB/TrEMBL;Acc:M3XAT1]
ENSFCAG00000018943	DLGAP5	-0.726244	0.000429373	0.00714925	discs, large (Drosophila) homolog-associated protein 5 [Source:HGNC Symbol;Acc:HGNC:16864]
ENSFCAG00000025704	MANSC4	-0.948525	0.000429861	0.00714925	MANSC domain containing 4 [Source:HGNC Symbol;Acc:HGNC:40023]
ENSFCAG00000030665	ACP5	2.14854	0.000430086	0.00714925	acid phosphatase 5, tartrate resistant [Source:HGNC Symbol;Acc:HGNC:124]
ENSFCAG00000010107	ADAP1	0.98715	0.000430685	0.00715191	ArfGAP with dual PH domains 1 [Source:HGNC Symbol;Acc:HGNC:16486]
ENSFCAG00000025232	MAGOH	-0.626744	0.000433736	0.00719525	mago homolog, exon junction complex core component [Source:HGNC Symbol;Acc:HGNC:6815]
ENSFCAG00000005424	LYZ	1.49676	0.000434869	0.00720672	lysozyme [Source:HGNC Symbol;Acc:HGNC:6740]
ENSFCAG00000004058	VPREB3	2.37673	0.000439636	0.00727831	pre-B lymphocyte 3 [Source:HGNC Symbol;Acc:HGNC:12710]
ENSFCAG00000024587	HOGA1	0.841479	0.000441154	0.00728665	4-hydroxy-2-oxoglutarate aldolase 1 [Source:HGNC Symbol;Acc:HGNC:25155]
ENSFCAG00000002161	TMEM171	1.23032	0.000441283	0.00728665	transmembrane protein 171 [Source:HGNC Symbol;Acc:HGNC:27031]
ENSFCAG00000004881	PDE4A	0.905129	0.00044148	0.00728665	phosphodiesterase 4A [Source:HGNC Symbol;Acc:HGNC:8780]
ENSFCAG00000005527	ACTN3	2.19505	0.000445459	0.00734059	actinin, alpha 3 (gene/pseudogene) [Source:HGNC Symbol;Acc:HGNC:165]
ENSFCAG00000011113	DTNBP1	-0.634101	0.000445648	0.00734059	dystrobrevin binding protein 1 [Source:HGNC Symbol;Acc:HGNC:17328]
ENSFCAG00000014934	HADHB	0.733674	0.000446883	0.0073535	hydroxyacyl-CoA dehydrogenase/3-ketoacyl-CoA thiolase/enoyl-CoA hydratase (trifunctional protein), beta subunit [Source:HGNC Symbol;Acc:HGNC:4803]
ENSFCAG00000004274	.	-0.800282	0.000447451	0.00735542	Uncharacterized protein [Source:UniProtKB/TrEMBL;Acc:M3W1W8]
ENSFCAG00000012880	HAPLN3	1.11591	0.000449393	0.00737421	hyaluronan and proteoglycan link protein 3 [Source:HGNC Symbol;Acc:HGNC:21446]
ENSFCAG00000009411	SUSD2	0.815248	0.000449498	0.00737421	sushi domain containing 2 [Source:HGNC Symbol;Acc:HGNC:30667]
ENSFCAG00000011943	GDPD5	-0.644008	0.000450558	0.00738418	glycerophosphodiester phosphodiesterase domain containing 5 [Source:HGNC Symbol;Acc:HGNC:28804]
ENSFCAG00000023714	LRRC7	1.4873	0.000452304	0.00740534	leucine rich repeat containing 7 [Source:HGNC Symbol;Acc:HGNC:18531]
ENSFCAG00000002984	KCNJ13	-1.19159	0.00045397	0.00742516	potassium channel, inwardly rectifying subfamily J, member 13 [Source:HGNC Symbol;Acc:HGNC:6259]
ENSFCAG00000028567	GMNN	-0.62821	0.000455254	0.0074387	geminin, DNA replication inhibitor [Source:HGNC Symbol;Acc:HGNC:17493]
ENSFCAG00000024706	ALX1	1.73012	0.000465727	0.00759675	ALX homeobox 1 [Source:HGNC Symbol;Acc:HGNC:1494]
ENSFCAG00000015066	ARPC1B	0.920319	0.000465858	0.00759675	actin related protein 2/3 complex subunit 1B [Source:HGNC Symbol;Acc:HGNC:704]
ENSFCAG00000019116	TMEM117	-0.717012	0.000467342	0.00761333	transmembrane protein 117 [Source:HGNC Symbol;Acc:HGNC:25308]
ENSFCAG00000028228	FAM20C	-0.644576	0.000472585	0.00769107	family with sequence similarity 20 member C [Source:HGNC Symbol;Acc:HGNC:22140]
ENSFCAG00000030020	KCNJ4	-0.975363	0.000476022	0.00773927	potassium channel, inwardly rectifying subfamily J, member 4 [Source:HGNC Symbol;Acc:HGNC:6265]
ENSFCAG00000030779	SLC26A10	1.20591	0.000477421	0.00775429	solute carrier family 26 member 10 [Source:HGNC Symbol;Acc:HGNC:14470]
ENSFCAG00000009413	CCNB2	-0.862198	0.000481421	0.00781147	cyclin B2 [Source:HGNC Symbol;Acc:HGNC:1580]
ENSFCAG00000005405	ATP1A4	2.64617	0.000483732	0.00784117	ATPase, Na+/K+ transporting, alpha 4 polypeptide [Source:HGNC Symbol;Acc:HGNC:14073]
ENSFCAG00000011771	MPZL2	-0.755759	0.000485896	0.00786842	myelin protein zero-like 2 [Source:HGNC Symbol;Acc:HGNC:3496]
ENSFCAG00000002816	KDELR3	0.688647	0.000490553	0.00793595	KDEL endoplasmic reticulum protein retention receptor 3 [Source:HGNC Symbol;Acc:HGNC:6306]
ENSFCAG00000025903	SLC14A1	-0.792873	0.000493406	0.00796761	solute carrier family 14 (urea transporter), member 1 (Kidd blood group) [Source:HGNC Symbol;Acc:HGNC:10918]
ENSFCAG00000026020	PNPLA2	0.687965	0.000493487	0.00796761	patatin like phospholipase domain containing 2 [Source:HGNC Symbol;Acc:HGNC:30802]
ENSFCAG00000008939	NINJ2	-1.33682	0.000496929	0.00801525	ninjurin 2 [Source:HGNC Symbol;Acc:HGNC:7825]
ENSFCAG00000000791	P3H2	-0.731122	0.00049803	0.00802508	prolyl 3-hydroxylase 2 [Source:HGNC Symbol;Acc:HGNC:19317]
ENSFCAG00000006655	CYBA	0.63936	0.000499466	0.00804027	cytochrome b-245, alpha polypeptide [Source:HGNC Symbol;Acc:HGNC:2577]
ENSFCAG00000007792	CD200	-0.648456	0.000502909	0.00808772	CD200 molecule [Source:HGNC Symbol;Acc:HGNC:7203]
ENSFCAG00000013794	STK32C	-0.965678	0.000506954	0.00814473	serine/threonine kinase 32C [Source:HGNC Symbol;Acc:HGNC:21332]
ENSFCAG00000009264	NOL3	0.806626	0.000507528	0.00814593	nucleolar protein 3 [Source:HGNC Symbol;Acc:HGNC:7869]
ENSFCAG00000024654	SALL1	-1.06861	0.00051136	0.00819392	spalt-like transcription factor 1 [Source:HGNC Symbol;Acc:HGNC:10524]
ENSFCAG00000029451	RARRES2	0.626016	0.000511523	0.00819392	retinoic acid receptor responder (tazarotene induced) 2 [Source:HGNC Symbol;Acc:HGNC:9868]
ENSFCAG00000014850	PIK3C2B	0.730787	0.000519363	0.00830746	phosphatidylinositol-4-phosphate 3-kinase catalytic subunit type 2 beta [Source:HGNC Symbol;Acc:HGNC:8972]
ENSFCAG00000006331	DUSP26	0.928987	0.000519991	0.00830746	dual specificity phosphatase 26 (putative) [Source:HGNC Symbol;Acc:HGNC:28161]
ENSFCAG00000009103	MEPE	1.00248	0.000520537	0.00830746	matrix extracellular phosphoglycoprotein [Source:HGNC Symbol;Acc:HGNC:13361]
ENSFCAG00000023718	NEK2	-0.851913	0.000520649	0.00830746	NIMA-related kinase 2 [Source:HGNC Symbol;Acc:HGNC:7745]
ENSFCAG00000008987	LRP12	-0.609169	0.000521607	0.0083146	LDL receptor related protein 12 [Source:HGNC Symbol;Acc:HGNC:31708]
ENSFCAG00000003109	LRRC30	1.91575	0.000525887	0.00837464	leucine rich repeat containing 30 [Source:HGNC Symbol;Acc:HGNC:30219]
ENSFCAG00000026754	OSR1	1.04395	0.000528908	0.00841453	odd-skipped related transciption factor 1 [Source:HGNC Symbol;Acc:HGNC:8111]
ENSFCAG00000015685	SOX9	0.96728	0.00053042	0.00843037	SRY-box 9 [Source:HGNC Symbol;Acc:HGNC:11204]
ENSFCAG00000001200	CES3	2.08025	0.000535064	0.0084959	carboxylesterase 3 [Source:HGNC Symbol;Acc:HGNC:1865]
ENSFCAG00000022929	SLC9A3R2	0.738352	0.000536457	0.00850974	solute carrier family 9, subfamily A (NHE3, cation proton antiporter 3), member 3 regulator 2 [Source:HGNC Symbol;Acc:HGNC:11076]
ENSFCAG00000023043	RHOV	-0.686339	0.000537971	0.00852546	ras homolog family member V [Source:HGNC Symbol;Acc:HGNC:18313]
ENSFCAG00000012352	SNRPD1	-0.629605	0.000545649	0.00863873	small nuclear ribonucleoprotein D1 polypeptide [Source:HGNC Symbol;Acc:HGNC:11158]
ENSFCAG00000012161	LPL	0.730034	0.000547411	0.00865822	lipoprotein lipase [Source:HGNC Symbol;Acc:HGNC:6677]
ENSFCAG00000012014	CACNG1	2.31796	0.000548483	0.00866677	calcium channel, voltage-dependent, gamma subunit 1 [Source:HGNC Symbol;Acc:HGNC:1405]
ENSFCAG00000001467	RBP2	-0.741526	0.000549427	0.00867329	retinol binding protein 2 [Source:HGNC Symbol;Acc:HGNC:9920]
ENSFCAG00000012167	CECR5	0.795587	0.000552418	0.00871207	cat eye syndrome chromosome region, candidate 5 [Source:HGNC Symbol;Acc:HGNC:1843]
ENSFCAG00000009272	FHOD1	0.669281	0.000558008	0.00879173	formin homology 2 domain containing 1 [Source:HGNC Symbol;Acc:HGNC:17905]
ENSFCAG00000015103	CHEK1	-0.758712	0.000559161	0.00879199	checkpoint kinase 1 [Source:HGNC Symbol;Acc:HGNC:1925]
ENSFCAG00000027120	TAC1	1.75025	0.000559512	0.00879199	tachykinin precursor 1 [Source:HGNC Symbol;Acc:HGNC:11517]
ENSFCAG00000023964	SMC4	-0.668448	0.000559642	0.00879199	structural maintenance of chromosomes 4 [Source:HGNC Symbol;Acc:HGNC:14013]
ENSFCAG00000007299	CRYL1	0.6604	0.000560417	0.00879568	crystallin lambda 1 [Source:HGNC Symbol;Acc:HGNC:18246]
ENSFCAG00000001936	KPNA2	-0.641859	0.000567027	0.00889087	karyopherin alpha 2 (RAG cohort 1, importin alpha 1) [Source:HGNC Symbol;Acc:HGNC:6395]
ENSFCAG00000015044	DCAF6	0.672386	0.000576064	0.0090239	DDB1 and CUL4 associated factor 6 [Source:HGNC Symbol;Acc:HGNC:30002]
ENSFCAG00000000481	NFIX	0.647823	0.000577563	0.0090387	nuclear factor I/X (CCAAT-binding transcription factor) [Source:HGNC Symbol;Acc:HGNC:7788]
ENSFCAG00000001027	C19orf47	1.18076	0.000582883	0.0091132	chromosome 19 open reading frame 47 [Source:HGNC Symbol;Acc:HGNC:26723]
ENSFCAG00000005054	ADGRE1	1.46134	0.00058394	0.00912099	adhesion G protein-coupled receptor E1 [Source:HGNC Symbol;Acc:HGNC:3336]
ENSFCAG00000014979	LRRC3B	1.56571	0.000586972	0.00915957	leucine rich repeat containing 3B [Source:HGNC Symbol;Acc:HGNC:28105]
ENSFCAG00000012064	ITGA1	0.600748	0.000591892	0.00922752	integrin subunit alpha 1 [Source:HGNC Symbol;Acc:HGNC:6134]
ENSFCAG00000001271	CYSTM1	0.68566	0.000593062	0.00923693	cysteine-rich transmembrane module containing 1 [Source:HGNC Symbol;Acc:HGNC:30239]
ENSFCAG00000024576	MUC5AC	1.58716	0.000594509	0.00925063	mucin 5AC, oligomeric mucus/gel-forming [Source:HGNC Symbol;Acc:HGNC:7515]
ENSFCAG00000009126	POLE2	-0.922111	0.000598322	0.00929895	polymerase (DNA directed), epsilon 2, accessory subunit [Source:HGNC Symbol;Acc:HGNC:9178]
ENSFCAG00000012154	MAPK4	2.23576	0.000598755	0.00929895	mitogen-activated protein kinase 4 [Source:HGNC Symbol;Acc:HGNC:6878]
ENSFCAG00000007685	ECI1	0.752349	0.000599783	0.00930605	enoyl-CoA delta isomerase 1 [Source:HGNC Symbol;Acc:HGNC:2703]
ENSFCAG00000030883	CCR3	-1.06055	0.000602657	0.00934175	chemokine (C-C motif) receptor 3 [Source:HGNC Symbol;Acc:HGNC:1604]
ENSFCAG00000000022	RASGRP1	1.23032	0.000606556	0.00939204	RAS guanyl releasing protein 1 (calcium and DAG-regulated) [Source:HGNC Symbol;Acc:HGNC:9878]
ENSFCAG00000000580	LRRC38	2.46695	0.000607053	0.00939204	leucine rich repeat containing 38 [Source:HGNC Symbol;Acc:HGNC:27005]
ENSFCAG00000009966	KIF2C	-0.748492	0.000609004	0.00940493	kinesin family member 2C [Source:HGNC Symbol;Acc:HGNC:6393]
ENSFCAG00000022502	CENPH	-0.608241	0.000609039	0.00940493	centromere protein H [Source:HGNC Symbol;Acc:HGNC:17268]
ENSFCAG00000015361	BCAR1	0.601466	0.000610699	0.00941639	breast cancer anti-estrogen resistance 1 [Source:HGNC Symbol;Acc:HGNC:971]
ENSFCAG00000007517	JAK3	0.910542	0.000610936	0.00941639	Janus kinase 3 [Source:HGNC Symbol;Acc:HGNC:6193]
ENSFCAG00000029330	.	2.42344	0.000611774	0.00942039	Uncharacterized protein [Source:UniProtKB/TrEMBL;Acc:M3WS22]
ENSFCAG00000004538	HDC	2.31314	0.000615247	0.00946494	histidine decarboxylase [Source:HGNC Symbol;Acc:HGNC:4855]
ENSFCAG00000006531	PKDREJ	-1.76824	0.000621271	0.00954774	polycystin (PKD) family receptor for egg jelly [Source:HGNC Symbol;Acc:HGNC:9015]
ENSFCAG00000029287	FAM46A	0.832536	0.0006218	0.00954774	family with sequence similarity 46 member A [Source:HGNC Symbol;Acc:HGNC:18345]
ENSFCAG00000011712	.	1.17233	0.000624181	0.00957201	epilepsy, progressive myoclonus type 2A, Lafora disease (laforin) [Source:HGNC Symbol;Acc:HGNC:3413]
ENSFCAG00000001224	COL13A1	1.12824	0.000624555	0.00957201	collagen, type XIII, alpha 1 [Source:HGNC Symbol;Acc:HGNC:2190]
ENSFCAG00000015011	MYF5	2.65639	0.000627522	0.00960845	myogenic factor 5 [Source:HGNC Symbol;Acc:HGNC:7565]
ENSFCAG00000031028	SPNS2	0.638006	0.000637043	0.00974326	spinster homolog 2 (Drosophila) [Source:HGNC Symbol;Acc:HGNC:26992]
ENSFCAG00000000398	NPDC1	0.737445	0.000637521	0.00974326	neural proliferation, differentiation and control, 1 [Source:HGNC Symbol;Acc:HGNC:7899]
ENSFCAG00000027168	TTK	-0.747793	0.000641975	0.00980042	TTK protein kinase [Source:HGNC Symbol;Acc:HGNC:12401]
ENSFCAG00000008853	NEURL3	1.94529	0.000642463	0.00980042	neuralized E3 ubiquitin protein ligase 3 [Source:HGNC Symbol;Acc:HGNC:25162]
ENSFCAG00000028960	TMEM263	0.713428	0.000644204	0.00981779	transmembrane protein 263 [Source:HGNC Symbol;Acc:HGNC:28281]
ENSFCAG00000014240	MASTL	-0.863303	0.000647109	0.00985286	microtubule associated serine/threonine kinase like [Source:HGNC Symbol;Acc:HGNC:19042]
ENSFCAG00000010694	DUSP2	1.54482	0.000648279	0.00986146	dual specificity phosphatase 2 [Source:HGNC Symbol;Acc:HGNC:3068]
ENSFCAG00000027721	GDE1	0.607979	0.000656075	0.00997076	glycerophosphodiester phosphodiesterase 1 [Source:HGNC Symbol;Acc:HGNC:29644]
ENSFCAG00000024979	GDF5	2.1396	0.000657094	0.00997694	growth differentiation factor 5 [Source:HGNC Symbol;Acc:HGNC:4220]
ENSFCAG00000006557	BCAN	1.41639	0.000663361	0.0100571	brevican [Source:HGNC Symbol;Acc:HGNC:23059]
ENSFCAG00000014628	TUBB2A	-0.618495	0.000663604	0.0100571	tubulin beta 2A class IIa [Source:HGNC Symbol;Acc:HGNC:12412]
ENSFCAG00000011792	TMEM25	0.759168	0.000667843	0.0101119	transmembrane protein 25 [Source:HGNC Symbol;Acc:HGNC:25890]
ENSFCAG00000008104	.	1.34874	0.000670587	0.0101407	polypeptide N-acetylgalactosaminyltransferase-like 6 [Source:HGNC Symbol;Acc:HGNC:33844]
ENSFCAG00000029585	TIMP2	0.68011	0.000670992	0.0101407	TIMP metallopeptidase inhibitor 2 [Source:HGNC Symbol;Acc:HGNC:11821]
ENSFCAG00000013382	.	1.13389	0.000678704	0.0102478	Uncharacterized protein [Source:UniProtKB/TrEMBL;Acc:M3WIS0]
ENSFCAG00000013242	GSDMD	1.13865	0.000683714	0.0103139	gasdermin D [Source:HGNC Symbol;Acc:HGNC:25697]
ENSFCAG00000001958	COL5A1	1.27774	0.000685778	0.0103355	collagen, type V, alpha 1 [Source:HGNC Symbol;Acc:HGNC:2209]
ENSFCAG00000023812	BPGM	-0.639609	0.000695126	0.0104667	bisphosphoglycerate mutase [Source:HGNC Symbol;Acc:HGNC:1093]
ENSFCAG00000004218	.	-0.650584	0.00069748	0.0104924	high mobility group box 2 [Source:HGNC Symbol;Acc:HGNC:5000]
ENSFCAG00000014863	MYL6B	1.28328	0.000699973	0.0105139	myosin light chain 6B [Source:HGNC Symbol;Acc:HGNC:29823]
ENSFCAG00000031160	SYNGR2	0.668883	0.000700554	0.0105139	synaptogyrin 2 [Source:HGNC Symbol;Acc:HGNC:11499]
ENSFCAG00000014014	MMP9	2.32605	0.000700841	0.0105139	matrix metallopeptidase 9 [Source:HGNC Symbol;Acc:HGNC:7176]
ENSFCAG00000011142	EYA4	1.05679	0.000705117	0.0105683	EYA transcriptional coactivator and phosphatase 4 [Source:HGNC Symbol;Acc:HGNC:3522]
ENSFCAG00000028618	.	3.58672	0.000706783	0.0105717	Uncharacterized protein [Source:UniProtKB/TrEMBL;Acc:M3WUF0]
ENSFCAG00000026795	.	2.66167	0.000707067	0.0105717	Uncharacterized protein [Source:UniProtKB/TrEMBL;Acc:M3X532]
ENSFCAG00000001441	CDC42EP2	1.175	0.000707287	0.0105717	CDC42 effector protein (Rho GTPase binding) 2 [Source:HGNC Symbol;Acc:HGNC:16263]
ENSFCAG00000013208	SMARCD3	0.64326	0.000708079	0.0105738	SWI/SNF related, matrix associated, actin dependent regulator of chromatin, subfamily d, member 3 [Source:HGNC Symbol;Acc:HGNC:11108]
ENSFCAG00000024074	.	-0.820825	0.000711537	0.0106158	Uncharacterized protein [Source:UniProtKB/TrEMBL;Acc:M3X3A0]
ENSFCAG00000008724	FSD2	0.680895	0.000713214	0.0106311	fibronectin type III and SPRY domain containing 2 [Source:HGNC Symbol;Acc:HGNC:18024]
ENSFCAG00000002643	.	-0.845934	0.000714104	0.0106346	Uncharacterized protein [Source:UniProtKB/TrEMBL;Acc:M3VYW1]
ENSFCAG00000011828	SLC39A8	0.683637	0.000715044	0.0106389	solute carrier family 39 (zinc transporter), member 8 [Source:HGNC Symbol;Acc:HGNC:20862]
ENSFCAG00000011954	TG	-0.893125	0.000717654	0.0106636	thyroglobulin [Source:HGNC Symbol;Acc:HGNC:11764]
ENSFCAG00000029777	.	-2.2684	0.00071801	0.0106636	Uncharacterized protein [Source:UniProtKB/TrEMBL;Acc:M3X1I0]
ENSFCAG00000029643	.	1.37228	0.000719111	0.0106702	Uncharacterized protein [Source:UniProtKB/TrEMBL;Acc:M3WZL6]
ENSFCAG00000013281	CST6	0.9442	0.000724388	0.0107387	cystatin E/M [Source:HGNC Symbol;Acc:HGNC:2478]
ENSFCAG00000025912	GRAMD1C	-0.630846	0.000725167	0.0107405	GRAM domain containing 1C [Source:HGNC Symbol;Acc:HGNC:25252]
ENSFCAG00000009039	VIPR2	1.22389	0.000728831	0.010785	vasoactive intestinal peptide receptor 2 [Source:HGNC Symbol;Acc:HGNC:12695]
ENSFCAG00000001731	ENO3	2.33355	0.000731402	0.0108132	enolase 3 (beta, muscle) [Source:HGNC Symbol;Acc:HGNC:3354]
ENSFCAG00000022856	PARVB	0.636881	0.000734226	0.0108451	parvin beta [Source:HGNC Symbol;Acc:HGNC:14653]
ENSFCAG00000007542	GIF	2.30456	0.000749715	0.0110639	gastric intrinsic factor [Source:HGNC Symbol;Acc:HGNC:4268]
ENSFCAG00000023500	.	1.23292	0.000750843	0.0110705	Uncharacterized protein [Source:UniProtKB/TrEMBL;Acc:M3WT90]
ENSFCAG00000007782	C6orf58	4.34562	0.000752183	0.0110803	chromosome 6 open reading frame 58 [Source:HGNC Symbol;Acc:HGNC:20960]
ENSFCAG00000019280	BAG1	0.596056	0.000755394	0.0111175	BCL2 associated athanogene 1 [Source:HGNC Symbol;Acc:HGNC:937]
ENSFCAG00000012289	SGMS2	0.93862	0.000757332	0.0111265	sphingomyelin synthase 2 [Source:HGNC Symbol;Acc:HGNC:28395]
ENSFCAG00000007064	PRKAG3	1.3118	0.000757372	0.0111265	protein kinase, AMP-activated, gamma 3 non-catalytic subunit [Source:HGNC Symbol;Acc:HGNC:9387]
ENSFCAG00000024104	CORO2A	-0.645033	0.000761703	0.0111801	coronin, actin binding protein, 2A [Source:HGNC Symbol;Acc:HGNC:2255]
ENSFCAG00000003806	CES2	1.21275	0.000765612	0.0112191	carboxylesterase 2 [Source:HGNC Symbol;Acc:HGNC:1864]
ENSFCAG00000031358	SIGLEC15	1.74491	0.000765737	0.0112191	sialic acid binding Ig-like lectin 15 [Source:HGNC Symbol;Acc:HGNC:27596]
ENSFCAG00000003323	IQGAP2	0.612071	0.000774355	0.0113352	IQ motif containing GTPase activating protein 2 [Source:HGNC Symbol;Acc:HGNC:6111]
ENSFCAG00000009153	CDNF	0.914825	0.000776678	0.0113574	cerebral dopamine neurotrophic factor [Source:HGNC Symbol;Acc:HGNC:24913]
ENSFCAG00000009832	HAO1	2.26753	0.000777268	0.0113574	hydroxyacid oxidase (glycolate oxidase) 1 [Source:HGNC Symbol;Acc:HGNC:4809]
ENSFCAG00000014196	FLVCR2	0.967492	0.000778811	0.0113698	feline leukemia virus subgroup C cellular receptor family member 2 [Source:HGNC Symbol;Acc:HGNC:20105]
ENSFCAG00000005977	NRROS	0.932618	0.000780197	0.0113798	negative regulator of reactive oxygen species [Source:HGNC Symbol;Acc:HGNC:24613]
ENSFCAG00000008309	MCRIP2	0.986699	0.000784179	0.011425	family with sequence similarity 195 member A [Source:HGNC Symbol;Acc:HGNC:14142]
ENSFCAG00000015221	MYO1F	0.724596	0.000784799	0.011425	-
ENSFCAG00000028886	NTNG2	1.47132	0.000785391	0.011425	netrin G2 [Source:HGNC Symbol;Acc:HGNC:14288]
ENSFCAG00000004720	HPGD	-0.748555	0.000787265	0.011442	hydroxyprostaglandin dehydrogenase 15-(NAD) [Source:HGNC Symbol;Acc:HGNC:5154]
ENSFCAG00000010586	NDN	0.931282	0.000789168	0.0114595	necdin, MAGE family member [Source:HGNC Symbol;Acc:HGNC:7675]
ENSFCAG00000001886	TNNC2	2.34148	0.000791528	0.0114815	troponin C type 2 (fast) [Source:HGNC Symbol;Acc:HGNC:11944]
ENSFCAG00000025504	MLIP	0.880778	0.000792097	0.0114815	muscular LMNA-interacting protein [Source:HGNC Symbol;Acc:HGNC:21355]
ENSFCAG00000018600	ECT2	-0.677478	0.000802668	0.0116244	epithelial cell transforming 2 [Source:HGNC Symbol;Acc:HGNC:3155]
ENSFCAG00000022804	NMNAT2	-0.658716	0.000806336	0.0116672	nicotinamide nucleotide adenylyltransferase 2 [Source:HGNC Symbol;Acc:HGNC:16789]
ENSFCAG00000007631	CLCN4	0.80011	0.000816378	0.0117955	chloride channel, voltage-sensitive 4 [Source:HGNC Symbol;Acc:HGNC:2022]
ENSFCAG00000031568	FGF7	0.80357	0.000816652	0.0117955	fibroblast growth factor 7 [Source:HGNC Symbol;Acc:HGNC:3685]
ENSFCAG00000002826	ACADVL	0.800855	0.000820538	0.0118412	acyl-CoA dehydrogenase, very long chain [Source:HGNC Symbol;Acc:HGNC:92]
ENSFCAG00000010217	KIF18A	-0.898517	0.000822189	0.0118545	kinesin family member 18A [Source:HGNC Symbol;Acc:HGNC:29441]
ENSFCAG00000011163	RHOU	1.12359	0.000827016	0.0119136	ras homolog family member U [Source:HGNC Symbol;Acc:HGNC:17794]
ENSFCAG00000014418	STMN4	-1.35011	0.000834642	0.0120128	stathmin 4 [Source:HGNC Symbol;Acc:HGNC:16078]
ENSFCAG00000006202	ALDH6A1	0.58127	0.000838148	0.0120526	aldehyde dehydrogenase 6 family member A1 [Source:HGNC Symbol;Acc:HGNC:7179]
ENSFCAG00000030841	.	-1.32361	0.000839998	0.0120686	synaptotagmin 1 [Source:HGNC Symbol;Acc:HGNC:11509]
ENSFCAG00000010759	RXRG	1.41968	0.000846764	0.0121551	retinoid X receptor gamma [Source:HGNC Symbol;Acc:HGNC:10479]
ENSFCAG00000002903	RGS5	0.629882	0.000849154	0.0121787	regulator of G-protein signaling 5 [Source:HGNC Symbol;Acc:HGNC:10001]
ENSFCAG00000002499	DISC1	1.33901	0.000856217	0.0122429	disrupted in schizophrenia 1 [Source:HGNC Symbol;Acc:HGNC:2888]
ENSFCAG00000015716	STAB1	0.673384	0.000856922	0.0122429	stabilin 1 [Source:HGNC Symbol;Acc:HGNC:18628]
ENSFCAG00000029427	ENPP1	1.09741	0.000857088	0.0122429	ectonucleotide pyrophosphatase/phosphodiesterase 1 [Source:HGNC Symbol;Acc:HGNC:3356]
ENSFCAG00000030810	GGT5	0.858296	0.000857265	0.0122429	gamma-glutamyltransferase 5 [Source:HGNC Symbol;Acc:HGNC:4260]
ENSFCAG00000022991	TMEM132E	1.2322	0.000857384	0.0122429	transmembrane protein 132E [Source:HGNC Symbol;Acc:HGNC:26991]
ENSFCAG00000015395	BTK	1.21521	0.00086331	0.0123167	Bruton tyrosine kinase [Source:HGNC Symbol;Acc:HGNC:1133]
ENSFCAG00000025623	DNAJA4	0.650469	0.000866027	0.0123447	DnaJ heat shock protein family (Hsp40) member A4 [Source:HGNC Symbol;Acc:HGNC:14885]
ENSFCAG00000022356	FAM81A	0.625586	0.000873121	0.0124349	family with sequence similarity 81 member A [Source:HGNC Symbol;Acc:HGNC:28379]
ENSFCAG00000006870	CD27	1.5988	0.000883132	0.0125665	CD27 molecule [Source:HGNC Symbol;Acc:HGNC:11922]
ENSFCAG00000007615	IRF8	0.978177	0.000884182	0.0125705	interferon regulatory factor 8 [Source:HGNC Symbol;Acc:HGNC:5358]
ENSFCAG00000025273	FAM78A	0.971834	0.000887483	0.0126064	family with sequence similarity 78 member A [Source:HGNC Symbol;Acc:HGNC:25465]
ENSFCAG00000013067	.	-0.633325	0.000897166	0.0127329	Non-specific serine/threonine protein kinase [Source:UniProtKB/TrEMBL;Acc:M3WI58]
ENSFCAG00000008248	DPYSL3	0.641482	0.000900648	0.0127712	dihydropyrimidinase like 3 [Source:HGNC Symbol;Acc:HGNC:3015]
ENSFCAG00000003349	GYS1	0.72204	0.000911312	0.0129112	glycogen synthase 1 [Source:HGNC Symbol;Acc:HGNC:4706]
ENSFCAG00000015513	.	-0.945747	0.0009128	0.012921	RAD54 homolog B (S. cerevisiae) [Source:HGNC Symbol;Acc:HGNC:17228]
ENSFCAG00000010116	TNFRSF17	1.77167	0.000916869	0.0129674	tumor necrosis factor receptor superfamily member 17 [Source:HGNC Symbol;Acc:HGNC:11913]
ENSFCAG00000025402	.	-0.754747	0.000921736	0.0130249	Uncharacterized protein [Source:UniProtKB/TrEMBL;Acc:M3X2T2]
ENSFCAG00000004924	ECSIT	0.762436	0.000925714	0.0130698	ECSIT signalling integrator [Source:HGNC Symbol;Acc:HGNC:29548]
ENSFCAG00000009645	CCR7	1.443	0.000932078	0.0131483	chemokine (C-C motif) receptor 7 [Source:HGNC Symbol;Acc:HGNC:1608]
ENSFCAG00000028265	.	1.62145	0.000934823	0.0131756	Uncharacterized protein [Source:UniProtKB/TrEMBL;Acc:M3WUU8]
ENSFCAG00000001859	SELENBP1	1.09785	0.000936193	0.0131835	selenium binding protein 1 [Source:HGNC Symbol;Acc:HGNC:10719]
ENSFCAG00000027573	.	-0.718154	0.000941455	0.0132462	Uncharacterized protein [Source:UniProtKB/TrEMBL;Acc:M3WT40]
ENSFCAG00000016212	GPSM3	1.11275	0.000956578	0.0134473	G-protein signaling modulator 3 [Source:HGNC Symbol;Acc:HGNC:13945]
ENSFCAG00000023535	.	-2.08926	0.000964719	0.0135501	Uncharacterized protein [Source:UniProtKB/TrEMBL;Acc:M3X314]
ENSFCAG00000007172	GNAI1	-0.704457	0.0009674	0.0135761	guanine nucleotide binding protein (G protein), alpha inhibiting activity polypeptide 1 [Source:HGNC Symbol;Acc:HGNC:4384]
ENSFCAG00000005206	HELLS	-0.639746	0.000970215	0.0135927	helicase, lymphoid-specific [Source:HGNC Symbol;Acc:HGNC:4861]
ENSFCAG00000012192	P3H1	0.641095	0.000970252	0.0135927	prolyl 3-hydroxylase 1 [Source:HGNC Symbol;Acc:HGNC:19316]
ENSFCAG00000029570	SGO2	-0.642263	0.0009726	0.0136139	shugoshin-like 2 (S. pombe) [Source:HGNC Symbol;Acc:HGNC:30812]
ENSFCAG00000008420	TSPAN4	0.637615	0.000979635	0.0137006	tetraspanin 4 [Source:HGNC Symbol;Acc:HGNC:11859]
ENSFCAG00000019013	ADAMTS2	0.953953	0.000985367	0.013761	ADAM metallopeptidase with thrombospondin type 1 motif 2 [Source:HGNC Symbol;Acc:HGNC:218]
ENSFCAG00000030776	.	2.10026	0.000985645	0.013761	Uncharacterized protein [Source:UniProtKB/TrEMBL;Acc:M3WXH2]
ENSFCAG00000028550	CRYAB	0.895552	0.000989456	0.0138024	crystallin alpha B [Source:HGNC Symbol;Acc:HGNC:2389]
ENSFCAG00000012566	DEPDC1	-0.703943	0.000996326	0.013884	DEP domain containing 1 [Source:HGNC Symbol;Acc:HGNC:22949]
ENSFCAG00000000539	NKX2-5	2.82413	0.00099707	0.013884	NK2 homeobox 5 [Source:HGNC Symbol;Acc:HGNC:2488]
ENSFCAG00000002604	BCKDK	0.606273	0.000997859	0.013884	branched chain ketoacid dehydrogenase kinase [Source:HGNC Symbol;Acc:HGNC:16902]
ENSFCAG00000012053	RBM20	1.32215	0.00100044	0.0139081	RNA binding motif protein 20 [Source:HGNC Symbol;Acc:HGNC:27424]
ENSFCAG00000009068	PCNA	-0.577269	0.00100262	0.0139265	proliferating cell nuclear antigen [Source:HGNC Symbol;Acc:HGNC:8729]
ENSFCAG00000005659	ME2	-0.649123	0.00100351	0.013927	malic enzyme 2, NAD(+)-dependent, mitochondrial [Source:HGNC Symbol;Acc:HGNC:6984]
ENSFCAG00000004984	BCO1	-1.07848	0.00101626	0.0140919	beta-carotene oxygenase 1 [Source:HGNC Symbol;Acc:HGNC:13815]
ENSFCAG00000024695	ELANE	1.04775	0.00102254	0.014167	elastase, neutrophil expressed [Source:HGNC Symbol;Acc:HGNC:3309]
ENSFCAG00000014570	PTGER4	0.86079	0.00104236	0.0144293	prostaglandin E receptor 4 [Source:HGNC Symbol;Acc:HGNC:9596]
ENSFCAG00000024330	FAM69A	0.908681	0.00104493	0.0144481	family with sequence similarity 69 member A [Source:HGNC Symbol;Acc:HGNC:32213]
ENSFCAG00000025620	ITPKB	0.624573	0.00104549	0.0144481	inositol-trisphosphate 3-kinase B [Source:HGNC Symbol;Acc:HGNC:6179]
ENSFCAG00000024591	.	1.20229	0.00105386	0.0145515	Uncharacterized protein [Source:UniProtKB/TrEMBL;Acc:M3WYA8]
ENSFCAG00000000883	MFSD12	0.593886	0.00105719	0.0145772	major facilitator superfamily domain containing 12 [Source:HGNC Symbol;Acc:HGNC:28299]
ENSFCAG00000011320	NEU2	2.42047	0.00105774	0.0145772	neuraminidase 2 (cytosolic sialidase) [Source:HGNC Symbol;Acc:HGNC:7759]
ENSFCAG00000024180	RABAC1	0.66214	0.00105841	0.0145772	Rab acceptor 1 (prenylated) [Source:HGNC Symbol;Acc:HGNC:9794]
ENSFCAG00000000028	.	0.871462	0.00106249	0.0146136	Uncharacterized protein [Source:UniProtKB/TrEMBL;Acc:M3VTY8]
ENSFCAG00000008651	CD1E	1.80408	0.00106284	0.0146136	CD1e molecule [Source:HGNC Symbol;Acc:HGNC:1638]
ENSFCAG00000007951	CKB	0.856294	0.00106424	0.0146206	creatine kinase, brain [Source:HGNC Symbol;Acc:HGNC:1991]
ENSFCAG00000006143	CCK	-0.950604	0.00106579	0.0146232	cholecystokinin [Source:HGNC Symbol;Acc:HGNC:1569]
ENSFCAG00000011005	GXYLT2	1.27439	0.00106623	0.0146232	glucoside xylosyltransferase 2 [Source:HGNC Symbol;Acc:HGNC:33383]
ENSFCAG00000003145	CYBB	1.01461	0.00107212	0.0146916	cytochrome b-245, beta polypeptide [Source:HGNC Symbol;Acc:HGNC:2578]
ENSFCAG00000001776	ALDH1L1	0.605956	0.00107459	0.0147125	aldehyde dehydrogenase 1 family member L1 [Source:HGNC Symbol;Acc:HGNC:3978]
[truncated: 541 more rows]
