# Supplementary material for: Transcriptomic profiling of feline teeth highlights the role of matrix metalloproteinase 9 (MMP9) in tooth resorption
Source: Sci Rep. 2020 Nov 3;10:18958. doi: 10.1038/s41598-020-75998-3 (PMC7641192; doi:10.1038/s41598-020-75998-3)
Supplement: Supplementary file 4 — Supplementary Information 4. [file 41598_2020_75998_MOESM4_ESM.xlsx]

## Sheet: Table S3
	KEGG pathway enrichment for the set of genes differentially expressed between TR- and TR+.
	Gene set	KEGG pathway name	KEGG pathway ID	Total number of genes on this pathway	Number of differentially expressed genes on this pathway	Probability of observing at least this number of differentially expressed genes on this pathway by chance	Total accumulated perturbation of this pathway (TA)	Probability of observing a total perturbation of this pathway greater than TA by chance	Global probability value	Global probability value (FDR 5%)	Pathway status (interpret in context of column H)
1	upregulated genes	Leukocyte transendothelial migration	4670	95	24	6.5749e-09	-6.53649	0.58	7.7736e-08	1.24378e-05	Inhibited
2	upregulated genes	Adrenergic signaling in cardiomyocytes	4261	102	24	2.95665e-08	-4.34439	0.573	3.20086e-07	2.56069e-05	Inhibited
3	upregulated genes	Regulation of actin cytoskeleton	4810	165	30	2.9315e-07	-7.51824	0.573	2.78829e-06	0.000114775	Inhibited
4	upregulated genes	Calcium signaling pathway	4020	120	22	9.62098e-06	-16.0899	0.018	2.86937e-06	0.000114775	Inhibited
5	upregulated genes	Focal adhesion	4510	159	27	4.44954e-06	21.5562	0.171	1.14806e-05	0.000367381	Activated
6	upregulated genes	Dilated cardiomyopathy	5414	61	16	1.26811e-06	0	1	1.84865e-05	0.000492973	Inhibited
7	upregulated genes	Insulin resistance	4931	87	19	2.70746e-06	5.25402	0.634	2.45038e-05	0.000560087	Activated
8	upregulated genes	Insulin secretion	4911	55	13	4.19451e-05	-5.78655	0.166	8.96465e-05	0.00170859	Inhibited
9	upregulated genes	Glucagon signaling pathway	4922	78	17	9.27009e-06	-1.5884	0.81	9.6108e-05	0.00170859	Inhibited
10	upregulated genes	Rap1 signaling pathway	4015	147	23	8.41398e-05	-18.4492	0.136	0.000141643	0.00223391	Inhibited
11	upregulated genes	cGMP-PKG signaling pathway	4022	118	20	7.74782e-05	-12.7756	0.17	0.000161183	0.00223391	Inhibited
12	upregulated genes	AMPK signaling pathway	4152	97	19	1.45072e-05	-0.489635	0.947	0.000167544	0.00223391	Inhibited
13	upregulated genes	Thyroid hormone synthesis	4918	52	11	0.000457776	-6.8015	0.054	0.000286946	0.00353165	Inhibited
14	upregulated genes	Insulin signaling pathway	4910	107	18	0.000192028	-19.1803	0.257	0.000538744	0.00610318	Inhibited
15	upregulated genes	PPAR signaling pathway	3320	57	13	6.26289e-05	-0.39642	0.842	0.000572173	0.00610318	Inhibited
16	upregulated genes	Cholinergic synapse	4725	82	15	0.000251936	7.93749	0.379	0.000979336	0.00979336	Activated
17	upregulated genes	Aldosterone-regulated sodium reabsorption	4960	27	8	0.00024051	2.27361	0.648	0.00152213	0.0141961	Activated
18	upregulated genes	Salivary secretion	4970	47	11	0.000178334	-0.460358	0.922	0.00159706	0.0141961	Inhibited
19	upregulated genes	Malaria	5144	41	10	0.000243191	-0.451889	0.738	0.00172753	0.0145476	Inhibited
20	upregulated genes	Complement and coagulation cascades	4610	61	12	0.000517363	4.11459	0.389	0.00191412	0.0152361	Activated
21	upregulated genes	Non-alcoholic fatty liver disease (NAFLD)	4932	120	16	0.00515472	-13.912	0.041	0.00199974	0.0152361	Inhibited
22	upregulated genes	Pancreatic secretion	4972	63	12	0.000702326	1.39922	0.609	0.00374553	0.0272402	Activated
23	upregulated genes	Osteoclast differentiation	4380	93	15	0.00100712	-5.44607	0.541	0.00463941	0.0315783	Inhibited
24	upregulated genes	Staphylococcus aureus infection	5150	39	9	0.000766242	2.91686	0.728	0.00473675	0.0315783	Activated
25	downregulated genes	Cell cycle	4110	103	18	9.40645e-11	13.4169	0.48	1.12069e-09	1.36724e-07	Activated
26	downregulated genes	HTLV-I infection	5166	196	13	0.00150806	-7.40327	0.048	0.000762484	0.0326178	Inhibited
27	downregulated genes	Progesterone-mediated oocyte maturation	4914	61	7	0.000860136	3.17462	0.089	0.000802078	0.0326178	Activated
28	downregulated genes	Hippo signaling pathway	4390	92	7	0.00887538	-9.51702	0.013	0.00116156	0.0354276	Inhibited
