# Supplementary material for: Transcriptomic profiling of feline teeth highlights the role of matrix metalloproteinase 9 (MMP9) in tooth resorption
Source: Sci Rep. 2020 Nov 3;10:18958. doi: 10.1038/s41598-020-75998-3 (PMC7641192; doi:10.1038/s41598-020-75998-3)
Supplement: Supplementary file 5 — Supplementary Information 5. [file 41598_2020_75998_MOESM5_ESM.xlsx]

## Sheet: Table S4
GO term enrichment for the set of genes differentially expressed between TR- and TR+.
Enriched GO terms are only listed if >= 50 genes are assigned that term. Upregulated genes (see table 1) have log2 fold change > 0; downregulated genes have log2 fold change < 0.
Gene set	GO category	GO ID (depth in GO tree, i.e. maximum distance from a parent term, if in SUPERFAMILY database)	GO term description	Total no. of genes annotated with this GO term	Observed no. of genes with this GO term	Expected no. of genes with this GO term	Fold increase between obs. and exp.	% of the total genes with this GO term present in the data	p (topGO 'weight')
upregulated genes	molecular function	GO:0003779 (4)	actin binding	283	50	19.32	2.59	17.67	4.3e-10
upregulated genes	molecular function	GO:0005539 (3)	glycosaminoglycan binding	110	26	7.51	3.46	23.64	1.7e-08
upregulated genes	molecular function	GO:0005516 (3)	calmodulin binding	51	13	3.48	3.74	25.49	2.7e-05
upregulated genes	biological process	GO:0006936 (5)	muscle contraction	162	58	11.32	5.12	35.8	9.2e-21
upregulated genes	biological process	GO:0048747 (6)	muscle fiber development	71	24	4.96	4.84	33.8	3.1e-11
upregulated genes	biological process	GO:0014902 (9)	myotube differentiation	104	27	7.27	3.71	25.96	1.6e-09
upregulated genes	biological process	GO:0060047 (6)	heart contraction	120	31	8.39	3.69	25.83	2.4e-08
upregulated genes	biological process	GO:0035914 (8)	skeletal muscle cell differentiation	54	16	3.77	4.24	29.63	4.8e-07
upregulated genes	biological process	GO:0048644 (6)	muscle organ morphogenesis	55	16	3.84	4.17	29.09	6.4e-07
upregulated genes	biological process	GO:0098655 (?)	cation transmembrane transport	417	68	29.14	2.33	16.31	6.4e-07
upregulated genes	cellular component	GO:0030016 (5)	myofibril	111	55	7.78	7.07	49.55	3.2e-28
upregulated genes	cellular component	GO:0005615 (2)	extracellular space	768	117	53.84	2.17	15.23	6.9e-15
upregulated genes	cellular component	GO:0042383 (3)	sarcolemma	61	23	4.28	5.37	37.7	6.3e-12
upregulated genes	cellular component	GO:0015629 (6)	actin cytoskeleton	321	54	22.5	2.4	16.82	6.1e-09
upregulated genes	cellular component	GO:0005578 (2)	proteinaceous extracellular matrix	202	34	14.16	2.4	16.83	2.4e-06
downregulated genes	molecular function	GO:0008017 (5)	microtubule binding	151	16	3.57	4.48	10.6	5.9e-07
downregulated genes	molecular function	GO:0003777 (8)	microtubule motor activity	78	9	1.84	4.89	11.54	9.1e-05
downregulated genes	molecular function	GO:0005509 (5)	calcium ion binding	553	27	13.08	2.06	4.88	0.00032
downregulated genes	biological process	GO:0007059 (3)	chromosome segregation	164	29	4.09	7.09	17.68	2.7e-08
downregulated genes	biological process	GO:0042475 (7)	odontogenesis of dentin-containing tooth	57	11	1.42	7.75	19.3	1.3e-07
downregulated genes	biological process	GO:0000070 (5)	mitotic sister chromatid segregation	72	11	1.8	6.11	15.28	1.6e-06
downregulated genes	biological process	GO:0000278 (4)	mitotic cell cycle	476	46	11.88	3.87	9.66	4.2e-05
downregulated genes	biological process	GO:0007018 (4)	microtubule-based movement	172	16	4.29	3.73	9.3	0.00012
downregulated genes	cellular component	GO:0000775 (5)	chromosome, centromeric region	109	22	2.56	8.59	20.18	3.3e-12
downregulated genes	cellular component	GO:0005819 (5)	spindle	173	21	4.06	5.17	12.14	7e-10
downregulated genes	cellular component	GO:0000793 (6)	condensed chromosome	109	19	2.56	7.42	17.43	3.6e-08
downregulated genes	cellular component	GO:0005874 (5)	microtubule	200	20	4.7	4.26	10	5.1e-08
downregulated genes	cellular component	GO:0030496 (2)	midbody	89	13	2.09	6.22	14.61	1.5e-07
downregulated genes	cellular component	GO:0005871 (6)	kinesin complex	50	9	1.17	7.69	18	2.1e-06
downregulated genes	cellular component	GO:0031012 (1)	extracellular matrix	293	21	6.88	3.05	7.17	9.1e-06
